# Supplementary material for: High-Throughput Screening for the Identification of New Therapeutic Options for Metastatic Pheochromocytoma and Paraganglioma
Source: PLoS One. 2014 Apr 3;9(4):e90458. doi: 10.1371/journal.pone.0090458 (PMC3974653; doi:10.1371/journal.pone.0090458)
Supplement: Table S1 — NPC library screening, top compounds. Seventy-six high-confidence active compounds identified in the quantitative high-throughput screening with curve class 1.1, 1.2, 2.1 and 2.2, and maximal inhibition over 60%. (XLSX) [file pone.0090458.s004.xlsx]

## Sheet: Sheet1
Sample ID	Structure	Sample Name	Curve Class	IC50(uM)	Efficacy(%)	Comments
NCGC00025125-07	COC/1=C/C=C2\C(=C/C1=O)[C@H](CCC3=CC(=C(OC)C(=C23)OC)OC)NC(C)=O	Colchicine	-1.1	0.4732	-84.7535	Active
NCGC00164493-01	[O-][N+]1=CC=CC=C1SSC2=[N+]([O-])C=CC=C2	Dipyrithione	-1.1	1.4963	-81.0418	Active
NCGC00183121-01	[O-][N+]1=CC=CC=C1S[Zn]SC2=CC=CC=[N+]2[O-]	1-Hydroxypyridine-2-thione zinc salt	-1.1	2.1136	-95.5764	Active
NCGC00091933-01	[Zn++].[O-]N1\C=C/C=C\C1=S.[O-]N2\C=C/C=C\C2=S	Zinc pyrithione	-1.1	2.1136	-90.5724	Active
NCGC00181142-02	[H]OC1=C([H])C([H])=C([Hg]Cl)C([H])=C1[H]	PARA-CHLOROMERCURIPHENOL	-1.1	2.3715	-97.7585	Active
NCGC00091050-02	CC(=O)O[Hg]C1=CC=CC=C1	PHENYLMERCURIC ACETATE	-1.1	2.3715	-93.3778	Active
NCGC00091572-01	[Hg++]	Mercuric chloride	-1.1	2.3715	-90.2693	Active
NCGC00181320-01	COC(CNC(=O)C1=CC=CC=C1OCC(O)=O)C[Hg]O	MERSALYL SODIUM	-1.1	2.6609	-92.2662	Active
NCGC00160391-01	[H][C@]1(OC(COC(C)=O)[C@@]([H])(OC(C)=O)[C@]([H])(OC(C)=O)C1OC(C)=O)S[Au]=P(CC)(CC)CC	Auranofin	-1.1	2.6609	-86.6861	Active
NCGC00161826-01	[Hg+]C1=CC=CC=C1	PHENYLMERCURIC BORATE	-1.1	2.9855	-91.5162	Active
NCGC00167516-01	[H][C@@](CO)(NC(=O)[C@]([H])(CC1=CNC2=CC=CC=C12)NC(=O)[C@]([H])(CC3=CNC=N3)NC(=O)[C@]4([H])CCC(=O)N4)C(=O)N[C@@]([H])(CC5=CC=C(O)C=C5)C(=O)N[C@]([H])(CC6=CNC7=CC=CC=C67)C(=O)N[C@@]([H])(CC(C)C)C(=O)N[C@@]([H])(CCCNC(N)=N)C(=O)N8CCC[C@@]8([H])C(=O)NCC	DESLORELIN ACETATE	-1.1	2.9855	-88.534	Active
NCGC00094791-01	[Na+].CC[Hg]SC1=CC=CC=C1C([O-])=O	THIMEROSAL	-1.1	2.9855	-86.8985	Active
NCGC00181158-01	[H]OC1=C([Hg]Cl)C([H])=C([H])C([H])=C1[H]	MERCUFENOL CHLORIDE	-1.1	2.9855	-83.5132	Active
NCGC00025155-01	COC(=O)C[C@](O)(CCCC(C)(C)O)C(=O)O[C@H]\1[C@H]2C3=CC4=C(OCO4)C=C3CCN5CCC[C@]25\C=C1OC	Homoharringtonine	-1.2	0.2371	-73.6733	Active
NCGC00015647-05	COC(=O)NC1=NC2=C([NH]1)C=CC(=C2)C(=O)C3=CC=CS3	Nocodazole	-1.2	0.5309	-60.1814	Active
NCGC00016855-01	COC(=O)NC1=NC2=C([NH]1)C=CC(=C2)SC3=CC=CC=C3	Fenbendazole	-1.2	1.0137	-61.3964	Active
NCGC00091034-02	ClC(Cl)(Cl)SN1C(=O)C2C\C=C/CC2C1=O	Captan	-1.2	2.9855	-65.7744	Active
NCGC00166123-01	CCN(CC)C1=CC=C(C=C1)C(\C2=CC=CC=C2)=C3\C=C/C(/C=C3)=[N+](\CC)CC	Brilliant Green	-2.1	1.6789	-107.721	Active
NCGC00017358-05	COC1=CC2=C(C=C1OC)[C@H]3[C@@H](CO2)OC4=C(C=CC5=C4C[C@@H](O5)C(C)=C)C3=O	Rotenone	-2.1	2.6609	-124.145	Active
NCGC00168772-01	C[C@]12O[C@H](C[C@]1(O)CO)[N]3C4=C(C=CC=C4)C5=C3C6=C(C7=C5C(=O)NC7)C8=C(C=CC=C8)[N]26	LESTAURTINIB	-2.1	2.6609	-83.2017	Active
NCGC00017112-01	CC/1=C/C(=O)N(O)/C(=C1)C2CCCCC2	Ciclopirox ethanolamine	-2.1	4.5282	-84.894	Active
NCGC00186460-01	COC(=O)C12CCC(C)(C)CC1C3C(=O)\C=C4/C(C)(CCC5C(C)(C)C(=O)\C(=C/C45C)C#N)C3(C)CC2	RTA 402	-2.1	6.6838	-108.235	Active
NCGC00016748-01	C\C1=C\CC[C@@]2(C)O[C@@H]2[C@@H]3OC(=O)C(=C)[C@H]3CC1	Parthenolide	-2.1	8.4144	-104.083	Active
NCGC00166245-01	NC1=CC2=NC3=CC(N)=CC=C3C=C2C=C1	PROFLAVINE HEMISULFATE	-2.1	8.4144	-91.5109	Active
NCGC00015959-03	C[N+]1=C2C(=C3C=CC4=C(OCO4)C3=C1)C=CC5=CC6=C(OCO6)C=C25	Sanguinarine	-2.1	8.4144	-87.7249	Active
NCGC00091258-02	ClCC(=O)C1=CC=C(Cl)C=C1Cl	2,2',4'-Trichloroacetophenone	-2.1	8.6349	-84.4122	Active
NCGC00094089-01	Cl.Cl.COCC(=O)O[C@]1(CCN(C)CCCC2=NC3=C([NH]2)C=CC=C3)CCC4=CC(=CC=C4[C@@H]1C(C)C)F	Mibefradil dihydrochloride	-2.1	11.8856	-97.9122	Active
NCGC00168786-01	CO[C@H]1[C@@H](C[C@@H]2CN3CCC4=C([NH]C5=CC=CC=C45)[C@H]3C[C@@H]2[C@@H]1C(=O)OC)OC(=O)C6=CC(=C(OC)C(=C6)OC)OC	DESERPIDINE	-2.1	13.3359	-92.6458	Active
NCGC00164283-01	CCCCCCCCCCCCCCCC[N+](C)(C)C	Cetyltrimethylammonium bromide	-2.1	13.3359	-89.0972	Active
NCGC00091010-01	CCCCCCCCCCCC[N+](C)(C)CCOC1=CC=CC=C1	Domiphen bromide	-2.1	14.9631	-99.2852	Active
NCGC00165983-01	OC1=C(\N=N\C2=CC=C(C3=CC=CC=C23)S([O-])(=O)=O)C4=CC=C(C=C4C=C1S([O-])(=O)=O)S([O-])(=O)=O	FD & C Red Dye No. 2	-2.1	16.7889	-95.7543	Active
NCGC00181104-01	[H]C(=C([H])\C([H])=C1/SC2=C(C([H])=C([H])C([H])=C2[H])N1C([H])([H])C([H])([H])[H])/C([H])=C(\[H])C3=[N+](C4=C(S3)C([H])=C([H])C([H])=C4[H])C([H])([H])C([H])([H])[H]	DITHIAZANINE IODIDE	-2.1	18.8375	-108.576	Active
NCGC00181091-01	[H]\N=C(/N(C([H])([H])C([H])([H])C([H])([H])C([H])([H])[H])C([H])([H])C([H])([H])C([H])([H])C([H])([H])[H])C1=C2C([H])=C([H])C([H])=C([H])C2=C(OC([H])([H])C([H])([H])C([H])([H])C([H])([H])C([H])([H])C([H])([H])[H])C([H])=C1[H]	BUNAMIDINE HYDROCHLORIDE	-2.1	18.8375	-96.2573	Active
NCGC00073294-02	COC1=CC(=C2N=CC=CC2=C1)NCCCC(C)N	QUINOCIDUM	-2.1	18.8375	-93.8564	Active
NCGC00167567-01	COC1=CC(=CC=C1[N+]2=NC(=NN2C3=CC=C(C=C3)[N+]([O-])=O)C4=CC=CC=C4)C5=CC=C(C(OC)=C5)[N+]6=NC(=NN6C7=CC=C(C=C7)[N+]([O-])=O)C8=CC=CC=C8	NITROBLUE TETRAZOLIUM CHLORIDE	-2.1	21.136	-106.533	Active
NCGC00160664-01	OC1=CC=C(C2=C1N=CC=C2)[N+]([O-])=O	Nitroxoline	-2.1	21.136	-85.7577	Active
NCGC00091112-02	CN(C)C1=CC=C(C=C1)C(C2=CC=C(C=C2)N(C)C)=C/3\C=C/C(/C=C3)=[N+](C)C	Chlorure de methylrosanilinum	-2.1	23.715	-111.024	Active
NCGC00164034-01	ClC1=CC=C(NC(=O)NC2=CC=C(Cl)C(Cl)=C2)C=C1	Triclocarban	-2.1	26.6086	-121.134	Active
NCGC00167513-01	COC1=CC2=C(NC3=CC=C(Br)C=C3F)N=CN=C2C=C1OCC4CCN(C)CC4	VANDETANIB	-2.1	26.6086	-101.862	Active
NCGC00168751-01	CC(C)C[C@@H](NC(=O)[C@@H](CC1=CC=CC=C1)NC(=O)C2=CN=CC=N2)B(O)O	BORTEZOMIB	-2.2	0.5957	-74.6318	Active
NCGC00090851-04	NC/1=N/C(=O)N(/C=N1)[C@@H]2O[C@H](CO)[C@@H](O)[C@H]2O	Azacitidine	-2.2	1.3336	-71.1592	Active
NCGC00014961-02	CN1CC[C@@H]([C@@H](O)C1)C2=C(O)C=C(O)C3=C2O\C(=C/C3=O)C4=C(Cl)C=CC=C4	Flavopiridol hydrochloride hydrate	-2.2	1.8837	-71.2505	Active
NCGC00159322-02	[H][C@]1(CO)O[C@@]2([H])N3C=CC(=N)N=C3O[C@@]2([H])[C@]1([H])O	Ancitabina	-2.2	2.3715	-68.2502	Active
NCGC00016557-01	CCOC1=C(OCC)C=C(CC2=C3C=C(OCC)C(=CC3=CC=N2)OCC)C=C1	Ethaverine hydrochloride	-2.2	3.5969	-60.0183	Active
NCGC00091258-01	ClCC(=O)C1=CC=C(Cl)C=C1Cl	2,2',4'-Trichloroacetophenone	-2.2	3.7586	-71.4691	Active
NCGC00163424-01	CO[C@H]1C[C@H](C)CC2=C(NCC=C)C(=O)C=C(NC(=O)\C(C)=C\C=C[C@H](OC)[C@@H](OC(N)=O)\C(C)=C\[C@H](C)[C@H]1O)C2=O	17-Allylamino-geldanamycin	-2.2	4.2172	-80.6242	Active
NCGC00095189-01	Cl.CC[C@@]1(O)C(=O)OCC/2=C1/C=C/3N(CC4=C3N=C5C=CC(=C(CN(C)C)C5=C4)O)C2=O	TOPOTECAN HYDROCHLORIDE	-2.2	4.7318	-89.6654	Active
NCGC00181356-01	C[N+]4(CC1COC(O1)(C2CCCCC2)C3=CC=CC=C3)CCCCC4	OXAPIUM IODIDE	-2.2	6.6838	-60.1996	Active
NCGC00167495-01	C\N=C1/C=C\C(\C=C1)=C(/C2=CC=C(C=C2)N(C)C)C3=CC=C(C=C3)N(C)C	METHYL VIOLET	-2.2	7.4993	-70.2768	Active
NCGC00013058-01	CN(C)C1=CC=C(C=C1)C(C2=CC=CC=C2)=C/3\C=C/C(/C=C3)=[N+](C)C	Malachite Green Oxalate	-2.2	8.4144	-61.285	Active
NCGC00091023-01	CCCCCCCCCCCCCCCC[N+]1=CC=CC=C1	Cetylpyridinium bromide	-2.2	10.5931	-96.5368	Active
NCGC00016373-03	CC(C)(C)CC(C)(C)C1=CC=C(OCCOCC[N+](C)(C)CC2=CC=CC=C2)C=C1	Benzethonium chloride	-2.2	10.5931	-94.3906	Active
NCGC00160207-01	[H][C@@]12CC[C@@H](C)[C@]3([H])CC[C@]4(C)OO[C@]13[C@]([H])(OC(=O)[C@@H]2C)O4	Artemisinin	-2.2	10.5931	-62.0488	Active
NCGC00015339-02	CC1=CC(=C2C=CC=CC2=[N+]1CCCCCCCCCC[N+]3=C4C=CC=CC4=C(N)C=C3C)N	Dequalinium dichloride	-2.2	11.3743	-81.4767	Active
NCGC00166120-01	CCCCCCCCCCCCCCCC[N+](C)(C)CC	Mecetronium ethylsulfate	-2.2	11.8856	-78.4525	Active
NCGC00015442-02	F\C1=C\NC(=O)NC1=O	5-Fluorouracil	-2.2	11.8856	-67.4032	Active
NCGC00095190-01	Cl.CCC1=C2CN3C(=O)\C4=C(/C=C3/C2=NC5=CC=C(OC(=O)N6CCC(CC6)N7CCCCC7)C=C15)[C@@](O)(CC)C(=O)OC4	IRINOTECAN HYDROCHLORIDE	-2.2	11.8856	-66.8114	Active
NCGC00094893-01	Cl.Cl.COC1=CC=C(CC(N)C(=O)NC2C(O)C(OC2CO)[N]3C=NC4=C3N=CN=C4N(C)C)C=C1	PUROMYCIN HYDROCHLORIDE	-2.2	11.8856	-63.1441	Active
NCGC00095843-01	CC1CC[C@]2(NC1)OC3C4CCC5CC(CC[C@@]5(C)C4CC[C@]3(C)C2C)O[C@H]6O[C@@H](CO)[C@H](O[C@@H]7OC(CO)[C@H](O)[C@@H](OC8OCC(O)[C@@H](O)[C@@H]8O[C@H]9OC(CO)C(O)C(O)C9O)C7O)C(O)C6O	TOMATINE	-2.2	14.9631	-80.1911	Active
NCGC00167551-01	CCCCCCCCCCCCCCCCOCCOCCOCCOCCOCCOCCOCCOCCOCCOCCOCCOCCOCCOCCOCCOCCOCCOCCOCCOCCO	CETOMACROGOL EMULSIFYING WAX	-2.2	16.7889	-80.4593	Active
NCGC00017159-05	COC1=CC(=CC=C1O)/C=C/C(=O)CC(=O)/C=C/C2=CC(=C(O)C=C2)OC	Curcumin	-2.2	16.7889	-79.6858	Active
NCGC00164738-01	[H][C@]1(C[C@@](O)(CC2=C(O)C3=C(C(=O)C4=C(OC)C=CC=C4C3=O)C(O)=C12)C(=O)COC(=O)CCCC)OC5CC(NC(=O)C(F)(F)F)C(O)C(C)O5	Valrubicin	-2.2	16.7889	-78.0326	Active
NCGC00016913-08	COC1=CC=C(CCN2CCC(CC2)NC3=NC4=C(C=CC=C4)[N]3CC5=CC=C(F)C=C5)C=C1	ASTEMIZOLE	-2.2	16.7889	-74.8137	Active
NCGC00096122-03	OC[C@H]1O[C@H]([C@H](O)[C@@H]1O)[N]2C=NC3=C2N=CN=C3S	Thionosine	-2.2	18.8375	-85.4211	Active
NCGC00166146-01	[H][C@@]12CC[C@@](O)(C#C)[C@@]1(C)CC[C@]3([H])C4=CC=C(OC5CCCC5)C=C4CC[C@@]23[H]	Quinestrol	-2.2	18.8375	-61.1275	Active
NCGC00091950-01	O.Cl.NC1=C2C=CC=CC2=NC3=CC=CC=C13	9-Aminoacridine HCl H2O	-2.2	21.136	-110.263	Active
NCGC00025187-01	C[C@@H]1CN(CCC[N]2C3=C(C=CC=C3)C4=C2C=CC=C4)C[C@H](C)N1	Rimcazole dihydrochloride	-2.2	21.136	-89.7699	Active
NCGC00090879-01	NC/1=N/C(S)C/2\N=C/NC2=N1	6-Thioguanine (6-TG)	-2.2	21.136	-78.6256	Active
NCGC00091641-01	SC1=NC=NC2=C1N=C[NH]2	6-Mercaptopurine monohydrate	-2.2	21.136	-78.0627	Active
NCGC00093664-01	Cl.CC(C)(C)[C@]1(O)CC[N@@]2C[C@H]3C4=C(CCC5=CC=CC(=C35)[C@@H]2C1)C=CC=C4	(?)-Butaclamol hydrochloride	-2.2	21.136	-70.7864	Active
NCGC00094574-06	NC1=C([S+]([O-])C(F)(F)F)C(=N[N]1C2=C(Cl)C=C(C=C2Cl)C(F)(F)F)C#N	FIPRONIL	-2.2	23.715	-88.5997	Active
NCGC00162179-02	OCCN1CCN(CC\C=C2\C3=CC=CC=C3SC4=CC=C(C=C24)C(F)(F)F)CC1	cis-(Z)-FLUPENTHIXOL	-2.2	23.715	-85.5863	Active
NCGC00167576-01	CC[NH+](CC)CCCN(C1CC2=CC=CC=C2C1)C3=CC=CC=C3	APRINDINE HYDROCHLORIDE	-2.2	26.6086	-106.509	Active
NCGC00164511-01	CC1=C(O)C2=CC=CC=C2C(O)=C1	Menadiol	-2.2	26.6086	-94.5942	Active
NCGC00160448-01	BrC1=C(Br)C=C(S1)C(=O)NC2=CC=C(Br)C=C2	Tibrofan	-2.2	26.6086	-64.4533	Active
NCGC00166397-02	CN(CCCN1C2=C(CCC3=C1C=CC=C3)C=CC=C2)CC(=O)C4=CC=C(Cl)C=C4	LOFEPRAMINE HYDROCHLORIDE	-2.2	26.6086	-62.9084	Active
