# Supplementary material for: High-Throughput Screening for the Identification of New Therapeutic Options for Metastatic Pheochromocytoma and Paraganglioma
Source: PLoS One. 2014 Apr 3;9(4):e90458. doi: 10.1371/journal.pone.0090458 (PMC3974653; doi:10.1371/journal.pone.0090458)
Supplement: Table S2 — NPC library screening, complete list.Complete list of compounds from the NPC library including active, inconclusive and inactive compounds. The table includes the NCG compound identification number (Sample ID), chemical structure composition, type of curve class based on the screening analysis, IC50 (in µM), efficacy and the identification of the compound as active, inconclusive or inactive based on the curve classification illustrated in Figure S1. (XLS) [file pone.0090458.s005.xls]

## Sheet: High-confidence actives
Sample ID	Structure	Sample Name	Curve Class	IC50(uM)	Efficacy(%)	Comments
NCGC00025125-07	COC/1=C/C=C2\C(=C/C1=O)[C@H](CCC3=CC(=C(OC)C(=C23)OC)OC)NC(C)=O	Colchicine	-1.1	0.4732	-84.7535	Active
NCGC00164493-01	[O-][N+]1=CC=CC=C1SSC2=[N+]([O-])C=CC=C2	Dipyrithione	-1.1	1.4963	-81.0418	Active
NCGC00183121-01	[O-][N+]1=CC=CC=C1S[Zn]SC2=CC=CC=[N+]2[O-]	1-Hydroxypyridine-2-thione zinc salt	-1.1	2.1136	-95.5764	Active
NCGC00091933-01	[Zn++].[O-]N1\C=C/C=C\C1=S.[O-]N2\C=C/C=C\C2=S	Zinc pyrithione	-1.1	2.1136	-90.5724	Active
NCGC00181142-02	[H]OC1=C([H])C([H])=C([Hg]Cl)C([H])=C1[H]	PARA-CHLOROMERCURIPHENOL	-1.1	2.3715	-97.7585	Active
NCGC00091050-02	CC(=O)O[Hg]C1=CC=CC=C1	PHENYLMERCURIC ACETATE	-1.1	2.3715	-93.3778	Active
NCGC00091572-01	[Hg++]	Mercuric chloride	-1.1	2.3715	-90.2693	Active
NCGC00181320-01	COC(CNC(=O)C1=CC=CC=C1OCC(O)=O)C[Hg]O	MERSALYL SODIUM	-1.1	2.6609	-92.2662	Active
NCGC00160391-01	[H][C@]1(OC(COC(C)=O)[C@@]([H])(OC(C)=O)[C@]([H])(OC(C)=O)C1OC(C)=O)S[Au]=P(CC)(CC)CC	Auranofin	-1.1	2.6609	-86.6861	Active
NCGC00161826-01	[Hg+]C1=CC=CC=C1	PHENYLMERCURIC BORATE	-1.1	2.9855	-91.5162	Active
NCGC00167516-01	[H][C@@](CO)(NC(=O)[C@]([H])(CC1=CNC2=CC=CC=C12)NC(=O)[C@]([H])(CC3=CNC=N3)NC(=O)[C@]4([H])CCC(=O)N4)C(=O)N[C@@]([H])(CC5=CC=C(O)C=C5)C(=O)N[C@]([H])(CC6=CNC7=CC=CC=C67)C(=O)N[C@@]([H])(CC(C)C)C(=O)N[C@@]([H])(CCCNC(N)=N)C(=O)N8CCC[C@@]8([H])C(=O)NCC	DESLORELIN ACETATE	-1.1	2.9855	-88.534	Active
NCGC00094791-01	[Na+].CC[Hg]SC1=CC=CC=C1C([O-])=O	THIMEROSAL	-1.1	2.9855	-86.8985	Active
NCGC00181158-01	[H]OC1=C([Hg]Cl)C([H])=C([H])C([H])=C1[H]	MERCUFENOL CHLORIDE	-1.1	2.9855	-83.5132	Active
NCGC00025155-01	COC(=O)C[C@](O)(CCCC(C)(C)O)C(=O)O[C@H]\1[C@H]2C3=CC4=C(OCO4)C=C3CCN5CCC[C@]25\C=C1OC	Homoharringtonine	-1.2	0.2371	-73.6733	Active
NCGC00015647-05	COC(=O)NC1=NC2=C([NH]1)C=CC(=C2)C(=O)C3=CC=CS3	Nocodazole	-1.2	0.5309	-60.1814	Active
NCGC00016855-01	COC(=O)NC1=NC2=C([NH]1)C=CC(=C2)SC3=CC=CC=C3	Fenbendazole	-1.2	1.0137	-61.3964	Active
NCGC00091034-02	ClC(Cl)(Cl)SN1C(=O)C2C\C=C/CC2C1=O	Captan	-1.2	2.9855	-65.7744	Active
NCGC00166123-01	CCN(CC)C1=CC=C(C=C1)C(\C2=CC=CC=C2)=C3\C=C/C(/C=C3)=[N+](\CC)CC	Brilliant Green	-2.1	1.6789	-107.721	Active
NCGC00017358-05	COC1=CC2=C(C=C1OC)[C@H]3[C@@H](CO2)OC4=C(C=CC5=C4C[C@@H](O5)C(C)=C)C3=O	Rotenone	-2.1	2.6609	-124.145	Active
NCGC00168772-01	C[C@]12O[C@H](C[C@]1(O)CO)[N]3C4=C(C=CC=C4)C5=C3C6=C(C7=C5C(=O)NC7)C8=C(C=CC=C8)[N]26	LESTAURTINIB	-2.1	2.6609	-83.2017	Active
NCGC00017112-01	CC/1=C/C(=O)N(O)/C(=C1)C2CCCCC2	Ciclopirox ethanolamine	-2.1	4.5282	-84.894	Active
NCGC00186460-01	COC(=O)C12CCC(C)(C)CC1C3C(=O)\C=C4/C(C)(CCC5C(C)(C)C(=O)\C(=C/C45C)C#N)C3(C)CC2	RTA 402	-2.1	6.6838	-108.235	Active
NCGC00016748-01	C\C1=C\CC[C@@]2(C)O[C@@H]2[C@@H]3OC(=O)C(=C)[C@H]3CC1	Parthenolide	-2.1	8.4144	-104.083	Active
NCGC00166245-01	NC1=CC2=NC3=CC(N)=CC=C3C=C2C=C1	PROFLAVINE HEMISULFATE	-2.1	8.4144	-91.5109	Active
NCGC00015959-03	C[N+]1=C2C(=C3C=CC4=C(OCO4)C3=C1)C=CC5=CC6=C(OCO6)C=C25	Sanguinarine	-2.1	8.4144	-87.7249	Active
NCGC00091258-02	ClCC(=O)C1=CC=C(Cl)C=C1Cl	2,2',4'-Trichloroacetophenone	-2.1	8.6349	-84.4122	Active
NCGC00094089-01	Cl.Cl.COCC(=O)O[C@]1(CCN(C)CCCC2=NC3=C([NH]2)C=CC=C3)CCC4=CC(=CC=C4[C@@H]1C(C)C)F	Mibefradil dihydrochloride	-2.1	11.8856	-97.9122	Active
NCGC00168786-01	CO[C@H]1[C@@H](C[C@@H]2CN3CCC4=C([NH]C5=CC=CC=C45)[C@H]3C[C@@H]2[C@@H]1C(=O)OC)OC(=O)C6=CC(=C(OC)C(=C6)OC)OC	DESERPIDINE	-2.1	13.3359	-92.6458	Active
NCGC00164283-01	CCCCCCCCCCCCCCCC[N+](C)(C)C	Cetyltrimethylammonium bromide	-2.1	13.3359	-89.0972	Active
NCGC00091010-01	CCCCCCCCCCCC[N+](C)(C)CCOC1=CC=CC=C1	Domiphen bromide	-2.1	14.9631	-99.2852	Active
NCGC00165983-01	OC1=C(\N=N\C2=CC=C(C3=CC=CC=C23)S([O-])(=O)=O)C4=CC=C(C=C4C=C1S([O-])(=O)=O)S([O-])(=O)=O	FD & C Red Dye No. 2	-2.1	16.7889	-95.7543	Active
NCGC00181104-01	[H]C(=C([H])\C([H])=C1/SC2=C(C([H])=C([H])C([H])=C2[H])N1C([H])([H])C([H])([H])[H])/C([H])=C(\[H])C3=[N+](C4=C(S3)C([H])=C([H])C([H])=C4[H])C([H])([H])C([H])([H])[H]	DITHIAZANINE IODIDE	-2.1	18.8375	-108.576	Active
NCGC00181091-01	[H]\N=C(/N(C([H])([H])C([H])([H])C([H])([H])C([H])([H])[H])C([H])([H])C([H])([H])C([H])([H])C([H])([H])[H])C1=C2C([H])=C([H])C([H])=C([H])C2=C(OC([H])([H])C([H])([H])C([H])([H])C([H])([H])C([H])([H])C([H])([H])[H])C([H])=C1[H]	BUNAMIDINE HYDROCHLORIDE	-2.1	18.8375	-96.2573	Active
NCGC00073294-02	COC1=CC(=C2N=CC=CC2=C1)NCCCC(C)N	QUINOCIDUM	-2.1	18.8375	-93.8564	Active
NCGC00167567-01	COC1=CC(=CC=C1[N+]2=NC(=NN2C3=CC=C(C=C3)[N+]([O-])=O)C4=CC=CC=C4)C5=CC=C(C(OC)=C5)[N+]6=NC(=NN6C7=CC=C(C=C7)[N+]([O-])=O)C8=CC=CC=C8	NITROBLUE TETRAZOLIUM CHLORIDE	-2.1	21.136	-106.533	Active
NCGC00160664-01	OC1=CC=C(C2=C1N=CC=C2)[N+]([O-])=O	Nitroxoline	-2.1	21.136	-85.7577	Active
NCGC00091112-02	CN(C)C1=CC=C(C=C1)C(C2=CC=C(C=C2)N(C)C)=C/3\C=C/C(/C=C3)=[N+](C)C	Chlorure de methylrosanilinum	-2.1	23.715	-111.024	Active
NCGC00164034-01	ClC1=CC=C(NC(=O)NC2=CC=C(Cl)C(Cl)=C2)C=C1	Triclocarban	-2.1	26.6086	-121.134	Active
NCGC00167513-01	COC1=CC2=C(NC3=CC=C(Br)C=C3F)N=CN=C2C=C1OCC4CCN(C)CC4	VANDETANIB	-2.1	26.6086	-101.862	Active
NCGC00168751-01	CC(C)C[C@@H](NC(=O)[C@@H](CC1=CC=CC=C1)NC(=O)C2=CN=CC=N2)B(O)O	BORTEZOMIB	-2.2	0.5957	-74.6318	Active
NCGC00090851-04	NC/1=N/C(=O)N(/C=N1)[C@@H]2O[C@H](CO)[C@@H](O)[C@H]2O	Azacitidine	-2.2	1.3336	-71.1592	Active
NCGC00014961-02	CN1CC[C@@H]([C@@H](O)C1)C2=C(O)C=C(O)C3=C2O\C(=C/C3=O)C4=C(Cl)C=CC=C4	Flavopiridol hydrochloride hydrate	-2.2	1.8837	-71.2505	Active
NCGC00159322-02	[H][C@]1(CO)O[C@@]2([H])N3C=CC(=N)N=C3O[C@@]2([H])[C@]1([H])O	Ancitabina	-2.2	2.3715	-68.2502	Active
NCGC00016557-01	CCOC1=C(OCC)C=C(CC2=C3C=C(OCC)C(=CC3=CC=N2)OCC)C=C1	Ethaverine hydrochloride	-2.2	3.5969	-60.0183	Active
NCGC00091258-01	ClCC(=O)C1=CC=C(Cl)C=C1Cl	2,2',4'-Trichloroacetophenone	-2.2	3.7586	-71.4691	Active
NCGC00163424-01	CO[C@H]1C[C@H](C)CC2=C(NCC=C)C(=O)C=C(NC(=O)\C(C)=C\C=C[C@H](OC)[C@@H](OC(N)=O)\C(C)=C\[C@H](C)[C@H]1O)C2=O	17-Allylamino-geldanamycin	-2.2	4.2172	-80.6242	Active
NCGC00095189-01	Cl.CC[C@@]1(O)C(=O)OCC/2=C1/C=C/3N(CC4=C3N=C5C=CC(=C(CN(C)C)C5=C4)O)C2=O	TOPOTECAN HYDROCHLORIDE	-2.2	4.7318	-89.6654	Active
NCGC00181356-01	C[N+]4(CC1COC(O1)(C2CCCCC2)C3=CC=CC=C3)CCCCC4	OXAPIUM IODIDE	-2.2	6.6838	-60.1996	Active
NCGC00167495-01	C\N=C1/C=C\C(\C=C1)=C(/C2=CC=C(C=C2)N(C)C)C3=CC=C(C=C3)N(C)C	METHYL VIOLET	-2.2	7.4993	-70.2768	Active
NCGC00013058-01	CN(C)C1=CC=C(C=C1)C(C2=CC=CC=C2)=C/3\C=C/C(/C=C3)=[N+](C)C	Malachite Green Oxalate	-2.2	8.4144	-61.285	Active
NCGC00091023-01	CCCCCCCCCCCCCCCC[N+]1=CC=CC=C1	Cetylpyridinium bromide	-2.2	10.5931	-96.5368	Active
NCGC00016373-03	CC(C)(C)CC(C)(C)C1=CC=C(OCCOCC[N+](C)(C)CC2=CC=CC=C2)C=C1	Benzethonium chloride	-2.2	10.5931	-94.3906	Active
NCGC00160207-01	[H][C@@]12CC[C@@H](C)[C@]3([H])CC[C@]4(C)OO[C@]13[C@]([H])(OC(=O)[C@@H]2C)O4	Artemisinin	-2.2	10.5931	-62.0488	Active
NCGC00015339-02	CC1=CC(=C2C=CC=CC2=[N+]1CCCCCCCCCC[N+]3=C4C=CC=CC4=C(N)C=C3C)N	Dequalinium dichloride	-2.2	11.3743	-81.4767	Active
NCGC00166120-01	CCCCCCCCCCCCCCCC[N+](C)(C)CC	Mecetronium ethylsulfate	-2.2	11.8856	-78.4525	Active
NCGC00015442-02	F\C1=C\NC(=O)NC1=O	5-Fluorouracil	-2.2	11.8856	-67.4032	Active
NCGC00095190-01	Cl.CCC1=C2CN3C(=O)\C4=C(/C=C3/C2=NC5=CC=C(OC(=O)N6CCC(CC6)N7CCCCC7)C=C15)[C@@](O)(CC)C(=O)OC4	IRINOTECAN HYDROCHLORIDE	-2.2	11.8856	-66.8114	Active
NCGC00094893-01	Cl.Cl.COC1=CC=C(CC(N)C(=O)NC2C(O)C(OC2CO)[N]3C=NC4=C3N=CN=C4N(C)C)C=C1	PUROMYCIN HYDROCHLORIDE	-2.2	11.8856	-63.1441	Active
NCGC00095843-01	CC1CC[C@]2(NC1)OC3C4CCC5CC(CC[C@@]5(C)C4CC[C@]3(C)C2C)O[C@H]6O[C@@H](CO)[C@H](O[C@@H]7OC(CO)[C@H](O)[C@@H](OC8OCC(O)[C@@H](O)[C@@H]8O[C@H]9OC(CO)C(O)C(O)C9O)C7O)C(O)C6O	TOMATINE	-2.2	14.9631	-80.1911	Active
NCGC00167551-01	CCCCCCCCCCCCCCCCOCCOCCOCCOCCOCCOCCOCCOCCOCCOCCOCCOCCOCCOCCOCCOCCOCCOCCOCCOCCO	CETOMACROGOL EMULSIFYING WAX	-2.2	16.7889	-80.4593	Active
NCGC00017159-05	COC1=CC(=CC=C1O)/C=C/C(=O)CC(=O)/C=C/C2=CC(=C(O)C=C2)OC	Curcumin	-2.2	16.7889	-79.6858	Active
NCGC00164738-01	[H][C@]1(C[C@@](O)(CC2=C(O)C3=C(C(=O)C4=C(OC)C=CC=C4C3=O)C(O)=C12)C(=O)COC(=O)CCCC)OC5CC(NC(=O)C(F)(F)F)C(O)C(C)O5	Valrubicin	-2.2	16.7889	-78.0326	Active
NCGC00016913-08	COC1=CC=C(CCN2CCC(CC2)NC3=NC4=C(C=CC=C4)[N]3CC5=CC=C(F)C=C5)C=C1	ASTEMIZOLE	-2.2	16.7889	-74.8137	Active
NCGC00096122-03	OC[C@H]1O[C@H]([C@H](O)[C@@H]1O)[N]2C=NC3=C2N=CN=C3S	Thionosine	-2.2	18.8375	-85.4211	Active
NCGC00166146-01	[H][C@@]12CC[C@@](O)(C#C)[C@@]1(C)CC[C@]3([H])C4=CC=C(OC5CCCC5)C=C4CC[C@@]23[H]	Quinestrol	-2.2	18.8375	-61.1275	Active
NCGC00091950-01	O.Cl.NC1=C2C=CC=CC2=NC3=CC=CC=C13	9-Aminoacridine HCl H2O	-2.2	21.136	-110.263	Active
NCGC00025187-01	C[C@@H]1CN(CCC[N]2C3=C(C=CC=C3)C4=C2C=CC=C4)C[C@H](C)N1	Rimcazole dihydrochloride	-2.2	21.136	-89.7699	Active
NCGC00090879-01	NC/1=N/C(S)C/2\N=C/NC2=N1	6-Thioguanine (6-TG)	-2.2	21.136	-78.6256	Active
NCGC00091641-01	SC1=NC=NC2=C1N=C[NH]2	6-Mercaptopurine monohydrate	-2.2	21.136	-78.0627	Active
NCGC00093664-01	Cl.CC(C)(C)[C@]1(O)CC[N@@]2C[C@H]3C4=C(CCC5=CC=CC(=C35)[C@@H]2C1)C=CC=C4	(?)-Butaclamol hydrochloride	-2.2	21.136	-70.7864	Active
NCGC00094574-06	NC1=C([S+]([O-])C(F)(F)F)C(=N[N]1C2=C(Cl)C=C(C=C2Cl)C(F)(F)F)C#N	FIPRONIL	-2.2	23.715	-88.5997	Active
NCGC00162179-02	OCCN1CCN(CC\C=C2\C3=CC=CC=C3SC4=CC=C(C=C24)C(F)(F)F)CC1	cis-(Z)-FLUPENTHIXOL	-2.2	23.715	-85.5863	Active
NCGC00167576-01	CC[NH+](CC)CCCN(C1CC2=CC=CC=C2C1)C3=CC=CC=C3	APRINDINE HYDROCHLORIDE	-2.2	26.6086	-106.509	Active
NCGC00164511-01	CC1=C(O)C2=CC=CC=C2C(O)=C1	Menadiol	-2.2	26.6086	-94.5942	Active
NCGC00160448-01	BrC1=C(Br)C=C(S1)C(=O)NC2=CC=C(Br)C=C2	Tibrofan	-2.2	26.6086	-64.4533	Active
NCGC00166397-02	CN(CCCN1C2=C(CCC3=C1C=CC=C3)C=CC=C2)CC(=O)C4=CC=C(Cl)C=C4	LOFEPRAMINE HYDROCHLORIDE	-2.2	26.6086	-62.9084	Active
NCGC00164367-01	[H]C(O)(C(=O)OC1([H])C[C@@]2(O)[C@@]([H])(OC(=O)C3=CC=CC=C3)[C@]4([H])[C@@]5(CO[C@]5([H])C[C@]([H])(O)[C@@]4(C)C(=O)[C@]([H])(OC(C)=O)C(=C1C)C2(C)C)OC(C)=O)C([H])(NC(=O)C6=CC=CC=C6)C7=CC=CC=C7	Paclitaxel	-1.2	0.0376	-50.8971	Inconclusive
NCGC00168085-02	ONC(=O)CCCCCCC(=O)NC1=CC=CC=C1	Suberoylanilide Hydroxamic Acid	-1.2	0.0531	-43.4502	Inconclusive
NCGC00166088-01	[H][C@]1(O)CC([H])(O[C@]1([H])CO)N2C=NC(N)=NC2=O	5-Aza-2?-deoxycytidineÃ¸	-1.2	0.0668	-51.5901	Inconclusive
NCGC00185752-01	COC/1=C/[C@@]23CCCN2CCC4=CC5=C(OCO5)C=C4[C@]3(C)C1OC(=O)[C@@](O)(CCCC(C)(C)O)CC(O)=O	HOMOHARRINGTONINE	-1.2	0.2661	-49.9293	Inconclusive
NCGC00166247-01	CCN1\C(=C\C=C\C2=CC=C3C=CC=CC3=[N+]2CC)C=CC4=CC=CC=C14	Quinaldine blue	-1.2	0.2986	-34.9083	Inconclusive
NCGC00161419-02	COC1=CC(NCC2=C(C)C3=C(C=C2)N=C(N)N=C3N)=CC(OC)=C1OC	TRIMETREXATE GLUCURONATE	-1.2	0.3759	-50.6587	Inconclusive
NCGC00181122-01	[H]C1=C([H])C2=C(C([H])=C1[H])C([H])=[N+](C([H])=C2[H])C([H])([H])C([H])([H])C([H])([H])C([H])([H])C([H])([H])C([H])([H])C([H])([H])C([H])([H])C([H])([H])C([H])([H])C([H])([H])C([H])([H])[H]	LAURYL ISOQUINOLINIUM BROMIDE	-1.2	0.3759	-31.349	Inconclusive
NCGC00167969-01	CC[C@@]1(O)C(=O)OC/C2=C1/C=C/3N(CC4=CC5=C(C=CC=C5[N+]([O-])=O)N=C34)C2=O	RUBITECAN	-1.2	0.4217	-54.5421	Inconclusive
NCGC00016706-01	CCCCC1=CC2=C([NH]C(=N2)NC(=O)OC)C=C1	Parbendazole	-1.2	0.4528	-45.121	Inconclusive
NCGC00015735-07	OC1=C(C=C(Cl)C=C1)C(=O)NC2=C(Cl)C=C(C=C2)[N+]([O-])=O	Niclosamide	-1.2	0.4732	-41.1011	Inconclusive
NCGC00182056-02	CCCCCCCC[N+](C)(C)CCCCCCCC	Dioctyldimethylammonium chloride	-1.2	0.5309	-48.617	Inconclusive
NCGC00181085-01	[H]C1=C([H])[N+](=C([H])C([H])=C1C([H])([H])[H])C([H])([H])C([H])([H])C([H])([H])C([H])([H])C([H])([H])C([H])([H])C([H])([H])C([H])([H])C([H])([H])C([H])([H])C([H])([H])C([H])([H])C([H])([H])C([H])([H])[H]	MYRISTYL-GAMMA-PICOLINIUM CHLORIDE	-1.2	0.5309	-39.7191	Inconclusive
NCGC00018238-04	CCCOC1=CC=C2[NH]C(=NC2=C1)NC(=O)OC	OXIBENDAZOLE	-1.2	0.5309	-39.0451	Inconclusive
NCGC00016806-01	COC(=O)NC1=NC2=C([NH]1)C=CC(=C2)C(=O)C3=CC=CC=C3	Mebendazole	-1.2	0.6396	-49.1848	Inconclusive
NCGC00017042-01	CN(C)C1=CC2=CC=C(\C=C/C3=C(C)[N](C(=C3)C)C4=CC=CC=C4)[N+](=C2C=C1)C.CN(C)C5=CC6=CC=C(\C=C/C7=C(C)[N](C(=C7)C)C8=CC=CC=C8)[N+](=C6C=C5)C.OC9=C(C=C%10C=CC=CC%10=C9CC%11=C%12C=CC=CC%12=CC(=C%11O)C([O-])=O)C([O-])=O	Pyrvinium pamoate	-1.2	0.6396	-33.3168	Inconclusive
NCGC00164600-01	[H][C@@]1(C)CC[C@@]2([H])[C@@]([H])(C)[C@@]([H])(OC(=O)CCC(O)=O)O[C@]3([H])O[C@@]4(C)CC[C@]1([H])[C@@]23OO4	ARTEMISININUM	-1.2	1.3336	-59	Inconclusive
NCGC00167550-01	CCC(C1OC(C(C)C(O)C(C)C(=O)C(CC)C2OC3(OC4(CCC(C)(O4)C5CCC(O)(CC)C(C)O5)C(O)C=C3)C(C)CC2C)C(C)CC1C)C(O)=O	NARASIN	-1.2	1.6789	-46.7181	Inconclusive
NCGC00095165-01	CCCCCCNC(=O)N1\C=C(F)/C(=O)NC1=O	CARMOFUR	-1.2	1.8837	-56.8622	Inconclusive
NCGC00092314-01	CN1\N=C(N)/C2=C[N]([C@@H]3O[C@H](CO)[C@@H](O)[C@H]3O)C4=C2C1=NC=N4	TRICIRIBINUM	-1.2	1.8837	-37.6561	Inconclusive
NCGC00167481-01	[H][C@@]1(CCC(=O)[C@@]([H])(C)O1)O[C@]2([H])[C@]([H])(O)C[C@]([H])(O[C@@]3([H])[C@@]([H])(C)O[C@]([H])(C[C@@]3([H])N(C)C)O[C@@]4([H])C[C@](O)(CC)[C@]([H])(C(=O)OC)C5=CC6=C(C(=O)C7=C(O)C=CC=C7C6=O)C(O)=C45)O[C@]2([H])C	ACLARUBICIN HYDROCHLORIDE	-1.2	2.1136	-41.4738	Inconclusive
NCGC00168085-01	ONC(=O)CCCCCCC(=O)NC1=CC=CC=C1	SUBEROYLANILIDE HYDROXAMIC ACID	-1.2	2.3715	-58.6048	Inconclusive
NCGC00166015-01	CC1=CC(=CC=C1N)C(\C2=CC=C(N)C=C2)=C3/C=CC(=N)C=C3	C.I. Basic Violet 14, free base	-1.2	2.3715	-47.3496	Inconclusive
NCGC00167554-01	CC1=CC(=CC=C1\N=N\C2=C(C=C3C=C(C=C(N)C3=C2O)S([O-])(=O)=O)S([O-])(=O)=O)C4=CC=C(\N=N\C5=C(C=C6C=C(C=C(N)C6=C5O)S([O-])(=O)=O)S([O-])(=O)=O)C(C)=C4	TRYPAN BLUE	-1.2	2.3715	-37.4102	Inconclusive
NCGC00166250-01	OC1=C2C(=CC(=C1)S([O-])(=O)=O)C=C(C=C2\N=N\C3=C4C=CC=C(C4=C(NC5=CC=CC=C5)C=C3)S([O-])(=O)=O)S([O-])(=O)=O	ANAZOLENUM NATRICUM	-1.2	2.3715	-33.8047	Inconclusive
NCGC00181351-01	CC(=O)NC1=CC=C(NC(=S)NC(=O)C2=CC=C(C=C2)C(C)(C)C)C=C1	Benzamide, N-[[[4-(acetylamino)phenyl]amino]thioxomethyl]-4-(1,1-dimethylethyl)-	-1.2	2.6609	-56.0165	Inconclusive
NCGC00160675-01	CC1OC(CC(N)C1O)OC2CC(O)(CC3=C(O)C4=C(C(=O)C5=C(O)C=CC=C5C4=O)C(O)=C23)C(C)=O	Carminomycin	-1.2	2.6609	-48.4634	Inconclusive
NCGC00181143-01	[H]OC1=C(C([H])=C(Br)C([H])=C1Br)C(=O)N([H])C2=C([H])C(=C([H])C([H])=C2[H])C(F)(F)F	FLUOROSALAN	-1.2	2.6609	-35.6431	Inconclusive
NCGC00159344-02	[H][C@@]1(C[C@]([H])(N)[C@]([H])(O)[C@]([H])(C)O1)O[C@@]2([H])C[C@@](O)(CC3=C(O)C4=C(C(=O)C5=C(O)C=CC=C5C4=O)C(O)=C23)C(C)=O	CARUBICINUM	-1.2	2.9855	-59.1772	Inconclusive
NCGC00160275-02	CC1=CC(O)=C2C(=O)C3=C4C(=C(O)C=C3O)C(=O)C(C)(C)C5=C4C2=C1C(O)=C5	HELIOMYCINUM	-1.2	3.3498	-46.3944	Inconclusive
NCGC00166248-01	CN(C)C1=CC=C(C=C1)C(=C2\C=C/C(/C=C2)=[N+](/C)C)\C3=C(O)C(=CC4=CC(=CC=C34)S([O-])(=O)=O)S([O-])(=O)=O	LISSAMINE GREEN B	-1.2	6.6838	-54.1822	Inconclusive
NCGC00181159-02	COC1=CC2=C(CCN[C@@]23CS[C@@H]4C5C6N(C)C(CC7=C6C(=C(OC)C(=C7)C)O)[C@H](O)N5C(COC3=O)C8=C9OCOC9=C(C)C(=C48)OC(C)=O)C=C1O	Ecteinascidin 743	-1.4	0.0243	-70.3131	Inconclusive
NCGC00024246-05	COC1=CC=CC2=C1C(=O)C3=C(O)C4=C(C[C@](O)(C[C@@H]4O[C@H]5C[C@H](N)[C@H](O)[C@H](C)O5)C(C)=O)C(=C3C2=O)O	Daunorubicinum	-1.4	0.0335	-36.8889	Inconclusive
NCGC00181022-01	[H][C@](CC(C)C)(NC(=O)[C@]([H])(CC1=CC=CC=C1)NC(=O)C2=CN=CC=N2)B(O)O	BORTEZOMIB	-1.4	0.0531	-38.4297	Inconclusive
NCGC00015693-02	OCCNCCNC1=CC=C(NCCNCCO)C2=C1C(=O)C3=C(C(=CC=C3O)O)C2=O	Mitoxantrone dihydrochloride	-1.4	0.057	-38.0297	Inconclusive
NCGC00165966-02	CCC/1=C/[C@@H]2C[N@](C1)CC3=C([NH]C4=CC=CC=C34)[C@@](C2)(C(=O)OC)C5=C(OC)C=C6N(C)[C@H]7[C@](O)([C@H](OC(C)=O)[C@]8(CC)\C=C/CN9CC[C@]7([C@H]89)C6=C5)C(=O)OC	VINORELBINE TARTRATE	-1.4	0.0944	-32.6074	Inconclusive
NCGC00160369-01	O=C1C(=O)C2=C(C=CC=N2)C3=CC=CN=C13	Phanquone	-1.4	0.2114	-32.1808	Inconclusive
NCGC00025060-04	CN(CC1=NC2=C(N)N=C(N)N=C2N=C1)C3=CC=C(C=C3)C(=O)N[C@@H](CCC(O)=O)C(O)=O	methotrexate	-1.4	0.2371	-32.0134	Inconclusive
NCGC00095098-01	COC1=C(O)C(=CC(=C1)C2C3C(COC3=O)C(O[C@@H]4OC5COC(OC5C(O)C4O)C6=CC=CS6)C7=C2C=C8OCOC8=C7)OC	TENIPOSIDE	-1.4	0.2986	-46.5489	Inconclusive
NCGC00160530-01	CN(C)CCOC1=CC=C(C=C1)C(=C(\CCCl)C2=CC=CC=C2)\C3=CC=CC=C3	Toremifene citrate	-1.4	0.3759	-33.1348	Inconclusive
NCGC00095992-01	CC(C)CC1NC(=O)C(CCCN)NC(=O)C(NC(=O)C2CCCN2C(=O)C(CC3=CC=CC=C3)NC(=O)C(CC(C)C)NC(=O)C(CCCN)NC(=O)C(NC(=O)C4CCCN4C(=O)C(CC5=CC=CC=C5)NC1=O)C(C)C)C(C)C	GRAMICIDIN	-1.4	1.1886	-52.3791	Inconclusive
NCGC00163543-01	COC1=CC=CC2=C1C(=O)C3=C(O)C4=C(C[C@](O)(C[C@@H]4OC5CC(N)C(O)C(C)O5)C(=O)CO)C(O)=C3C2=O	DOXORUBICIN	-1.4	2.9855	-43.1579	Inconclusive
NCGC00188444-01	COC1=CC(=CC(OC)=C1OP(O)(O)=O)[C@H]2[C@@H]3[C@H](COC3=O)[C@H](O[C@@H]4O[C@H]5CO[C@H](C)O[C@H]5[C@H](O)[C@@H]4O)C6=CC7=C(OCO7)C=C26	Etoposide phosphate	-1.4	3.3498	-37.532	Inconclusive
NCGC00016622-02	CCN(CC)CCNC1=C2C(=O)C3=C(SC2=C(CO)C=C1)C=CC=C3	HYCANTHONE	-1.4	4.7318	-33.2584	Inconclusive
NCGC00182056-03	CCCCCCCC[N+](C)(C)CCCCCCCC	Dioctyl Dimethyl Ammonium Chloride	-2.2	0.1189	-39.1394	Inconclusive
NCGC00016876-01	CCCSC1=CC2=C([NH]C(=N2)NC(=O)OC)C=C1	Albendazole	-2.2	0.7177	-57.9154	Inconclusive
NCGC00015954-02	CC(C)COC(=O)OCN1C(=O)CN(CCN2CC(=O)N(COC(=O)OCC(C)C)C(=O)C2)CC1=O	Sobuzoxane	-2.2	0.8414	-56.0551	Inconclusive
NCGC00016247-01	C[C@]12[C@H]3CC[C@@H](O3)[C@]1(C)C(=O)OC2=O	Cantharidin	-2.2	1.2762	-38.9919	Inconclusive
NCGC00095258-01	CO[C@@]12[C@H](COC(N)=O)C\3=C(/N1C[C@H]4N[C@@H]24)C(=O)\C(=C(N)/C3=O)C	MITOMYCIN C	-2.2	1.4963	-34.5905	Inconclusive
NCGC00167984-01	C[N+]12CCCC[C@@H]1CCC(C2)=C(C3=CC=CS3)C4=CC=CS4	TIQUIZIUM BROMIDE	-2.2	1.8837	-51.7495	Inconclusive
NCGC00095055-01	[Na+].CCC(C1CCC(C)C(O1)C(C)C(O)C(C)C(=O)C(CC)C2OC\3(O[C@]4(CC[C@@](C)(O4)C5CC[C@@](O)(CC)C(C)O5)C(O)\C=C3)C(C)CC2C)C([O-])=O	SALINOMYCIN, SODIUM	-2.2	3.3498	-47.9185	Inconclusive
NCGC00016526-02	COC1=C(OC)C2=C(C=C1)C=C3C4=CC5=C(OCO5)C=C4CC[N+]3=C2	Berberine chloride	-2.2	4.2172	-53.9213	Inconclusive
NCGC00091182-01	O=C1N(CC2CO2)C(=O)N(CC3CO3)C(=O)N1CC4CO4	TEROXIRONUM	-2.2	4.2172	-43.7043	Inconclusive
NCGC00095029-01	[Na+].CCC(C1OC(CC)(CC1C)C2CC[C@@](O)(CC)C(C)O2)C(=O)C(C)C(O)C(C)CCC3=C(C([O-])=O)C(=C(C)C=C3)O	LASALOCID SODIUM	-2.2	4.2172	-40.1055	Inconclusive
NCGC00016528-01	CC(C)NC(=N)NC(=N)NC1=CC=C(Cl)C=C1	Proguanil hydrochloride	-2.2	4.5282	-59	Inconclusive
NCGC00015830-02	NNCCC1=CC=CC=C1	Phenelzine sulfate	-2.2	5.0807	-52.5511	Inconclusive
NCGC00181110-01	[H]N(C(=O)OC([H])(C([H])([H])[H])C([H])([H])[H])C1=C([H])C2=C(N([H])C(=N2)C3=C([H])SC([H])=N3)C([H])=C1[H]	CAMBENDAZOLE	-2.2	8.4144	-45.164	Inconclusive
NCGC00167488-01	CNC(=O)C1=CC(OC2=CC=C(NC(=O)NC3=CC=C(Cl)C(=C3)C(F)(F)F)C=C2)=CC=N1	SORAFENIB TOSYLATE	-2.2	8.4144	-44.4075	Inconclusive
NCGC00014670-01	ClC1=CC2=C(C=C1)N(C3CCN(CCCN4C(=O)NC5=C4C=CC=C5)CC3)C(=O)N2	Floxacillin Na salt	-2.2	8.4144	-37.3092	Inconclusive
NCGC00016256-08	CCC1=C(C(=NC(=N1)N)N)C2=CC=C(Cl)C=C2	Pyrimethamine	-2.2	8.4144	-35.0255	Inconclusive
NCGC00164603-01	CC(C)(C)C1=CC=C(C=C1)C(=O)CCCN2CCC(CC2)OC(C3=CC=CC=C3)C4=CC=CC=C4	Ebastine	-2.2	9.4411	-49.3074	Inconclusive
NCGC00016410-06	[NH]1C2=C(C=CC=C2)N=C1C3=CSC=N3	Thiabendazole	-2.2	9.4411	-39.9579	Inconclusive
NCGC00016360-01	OC1=CC=C(OCC2=CC=CC=C2)C=C1	Monobenzone	-2.2	10.1374	-55.3547	Inconclusive
NCGC00094813-01	[Cl-].C[N+]1=C2C=C(N)C=CC2=CC3=C1C=C(N)C=C3	ACRIFLAVINIUM HYDROCHLORIDE	-2.2	10.5931	-50.337	Inconclusive
NCGC00166218-01	[O-][N+](=O)C1=CC=C(NC(=O)NC2=CC=C(C=C2)[N+]([O-])=O)C=C1	Nicarbazin	-2.2	10.5931	-44.1224	Inconclusive
NCGC00166290-02	CCCCCCCCCCCCOCCOCCOCCOCCOCCOCCOCCOCCOCCO	LAURETH-4	-2.2	11.8856	-58.6861	Inconclusive
NCGC00160548-01	CCOC1=CC=C(C=C1)\N=N\C2=CC=C(N)C=C2N	Ethoxazene hydrochloride	-2.2	11.8856	-57.432	Inconclusive
NCGC00160481-01	CCCOC1=CC=C2N=C(NC(=O)OC)SC2=C1	Tioxidazole	-2.2	11.8856	-55.5863	Inconclusive
NCGC00159451-02	CCOC(=O)C1=C(N)SC2=C1CCN(CC3=CC=CC=C3)C2	TINORIDINE HYDROCHLORIDE	-2.2	11.8856	-45.5337	Inconclusive
NCGC00167817-01	CC(C)(CC1=C[NH]C2=C1C=CC=C2)NCC(O)COC3=CC=CC=C3C#N	BUCINDOLOLUM	-2.2	11.8856	-41.7206	Inconclusive
NCGC00095070-01	[Br-].CC[N+]1=C(C2=CC=CC=C2)C3=C(C=CC(=C3)N)C4=C1C=C(N)C=C4	HOMIDIUM BROMIDE	-2.2	11.8856	-34.0718	Inconclusive
NCGC00160416-01	CC1=NC2=CC=CC=C2N1CC3=CC=C(Cl)C=C3	Chlormidazole	-2.2	13.3359	-59	Inconclusive
NCGC00166206-01	O=CC1=CC=CC=C1C=O	PHTHARAL	-2.2	13.3359	-54.3927	Inconclusive
NCGC00015240-06	CN\C(NCCSCC1=C(C)[NH]C=N1)=N\C#N	CIMETIDINE	-2.2	13.3359	-40.3693	Inconclusive
NCGC00164057-01	OCC(Br)(CO)[N+]([O-])=O	Bronopol	-2.2	14.9631	-58.3697	Inconclusive
NCGC00167582-01	O.[Cl-].CCCCCCCCCCCCCCCC[N+](C)(C)CC1=CC=CC=C1	CETALKONIUM CHLORIDE	-2.2	14.9631	-56.9258	Inconclusive
NCGC00167586-01	CC(CC1=CC(C)=CC(=O)N1O)CC(C)(C)C	PIROCTONE OLAMINE	-2.2	14.9631	-49.0465	Inconclusive
NCGC00092386-03	CN[C@H]1CC[C@@H](C2=CC=C(Cl)C(=C2)Cl)C3=CC=CC=C13	Sertraline hydrochloride (Zoloft)	-2.2	14.9631	-39.8952	Inconclusive
NCGC00091708-04	CC1=C2C(=O)C3=C(C(=C(O)C(=C3O)[C@H]4O[C@H](CO)[C@@H](O)[C@H](O)[C@H]4O)O)C(=O)C2=CC(=C1C(O)=O)O	COCHINEAL	-2.2	16.7889	-45.3838	Inconclusive
NCGC00181307-01	COCC(=O)NC1=CC(SC2=CC=CC=C2)=CC=C1\N=C(/NC(=O)OC)NC(=O)OC	FEBANTEL	-2.2	18.8375	-48.0133	Inconclusive
NCGC00167546-02	[H][C@](N)(CC[S+](C)C[C@@]1([H])O[C@@]([H])(N2C=NC3=C2N=CN=C3N)[C@]([H])(O)[C@]1([H])O)C(O)=O	ADEMETIONINE	-2.2	21.136	-49.0594	Inconclusive
NCGC00024749-01	CC1=CC2=C(C=C1)[N]3CCNC4CCCC2=C34	Pirlindole mesylate	-2.2	21.136	-45.7076	Inconclusive
NCGC00167456-01	CC(C)C(=O)OCC\C(SS\C(CCOC(=O)C(C)C)=C(/C)N(CC1=CN=C(C)N=C1N)C=O)=C(\C)N(CC2=CN=C(C)N=C2N)C=O	BISIBUTHIAMINE	-2.2	21.136	-43.3961	Inconclusive
NCGC00016786-01	COC1=C(C)C2=C(C(=C1C\C=C(/C)CCC(O)=O)O)C(=O)OC2	Mycophenolic acid	-2.3	1.1374	-97.0457	Inconclusive
NCGC00094807-01	CC(C)CC1NC(=O)C(CCCN)NC(=O)C(NC(=O)C(CC2=CC=C(O)C=C2)NC(=O)C(CCC(O)=O)NC(=O)C(CC(O)=O)NC(=O)C(CC3=CC=CC=C3)NC(=O)C(CC4=CC=CC=C4)NC(=O)C5CCCN5C(=O)C(CC6=CC=CC=C6)NC1=O)C(C)C	TYROTHRICIN	-2.3	1.4963	-84.3441	Inconclusive
NCGC00159459-02	COC1=C(C\C=C(/C)CCC(=O)OCCN2CCOCC2)C(O)=C3C(=O)OCC3=C1C	MYCOPHENOLATE MOFETIL	-2.3	1.6789	-92.0331	Inconclusive
NCGC00022001-05	COC1=C(OC)C(=CC(=C1)[C@H]2[C@@H]3[C@H](COC3=O)[C@@H](O)C4=CC5=C(OCO5)C=C24)OC	Podofilox	-2.3	2.6609	-136.274	Inconclusive
NCGC00166288-01	CCN1\C(SC2=CC=CC=C12)=C/C=C/C3=[N+](CC)C4=CC=CC=C4S3	ALAZANINI TRICLOFENAS	-2.3	8.4144	-92.6278	Inconclusive
NCGC00024379-04	CC[C@H]1CN2CCC3=CC(=C(OC)C=C3[C@@H]2C[C@@H]1C[C@H]4NCCC5=CC(=C(OC)C=C45)OC)OC	EMETINE	-2.3	16.7889	-91.5929	Inconclusive
NCGC00090774-01	CC(=O)OC1=C(C=CC=C1)C(=O)NC2=NC=C(S2)[N+]([O-])=O	Nitazoxanide	-2.3	26.6086	-109.436	Inconclusive
NCGC00164501-01	CC(=O)N\N=C\C1=CC=C(O1)[N+]([O-])=O	Nihidrazona	-2.3	33.4983	-114.512	Inconclusive
NCGC00016688-02	CC(C)CCC[C@H](C)CCC[C@H](C)CCC[C@]1(C)CCC2=C(O1)C(=C(C)C(=C2C)O)C	TOCOPHEROL ACETATE	-2.3	33.4983	-101.675	Inconclusive
NCGC00229513-01	C\C=C1/NC(=O)[C@H]2CSSCC\C=C/[C@H](CC(=O)N[C@H](C(C)C)C(=O)N2)OC(=O)C(NC1=O)C(C)C	Romidepsin	-2.4	0.075	-69.6068	Inconclusive
NCGC00164245-02	CCCCCCCCCCCC[N+](C)(C)CC1=CC=CC=C1	Benzyldodecyldimethylammonium bromide	-2.4	0.6684	-30.7312	Inconclusive
NCGC00166121-01	CCCCCCCCCCCCCC[N+](C)(C)C	TETRADONII BROMIDUM	-2.4	0.9441	-34.5122	Inconclusive
NCGC00017142-01	CCCCCCC[N+](CC)(CC)CCCCC1=CC=C(Cl)C=C1.CC2=CC=C(C=C2)[S]([O-])(=O)=O	Clofilium tosylate	-2.4	1.0137	-61.0972	Inconclusive
NCGC00181319-01	CO[C@@H](C1CC2=C(C(=O)[C@H]1O[C@H]3C[C@@H](O[C@H]4C[C@@H](O[C@H]5C[C@](C)(O)[C@H](O)[C@@H](C)O5)[C@H](O)[C@@H](C)O4)[C@H](O)[C@@H](C)O3)C(O)=C6C(C=C(O[C@H]7C[C@@H](O[C@H]8C[C@@H](O)[C@H](O)[C@@H](C)O8)[C@@H](O)[C@@H](C)O7)C(C)=C6O)=C2)C(=O)[C@@H](O)[C@@H](C)O	PLICAMYCIN	-2.4	1.6789	-41.7587	Inconclusive
NCGC00181140-01	[H]N([H])C(=O)OC([H])([H])[C@]([H])(OC([H])([H])[H])C1=C(N2C([H])([H])C2([H])[H])C(=O)C(=C(N3C([H])([H])C3([H])[H])C1=O)C([H])([H])[H]	CARBOQUONE	-2.4	2.9855	-79.9586	Inconclusive
NCGC00181142-01	[H]OC1=C([H])C([H])=C([Hg]Cl)C([H])=C1[H]	p-Chloromercuriphenol	-2.4	3.7586	-40.1068	Inconclusive
NCGC00017006-01	CC[N+](CC)(CC)CC[C@@](O)(C1CCCCC1)C2=CC=CC=C2	Tridihexethyl chloride	-2.4	4.5282	-40.2936	Inconclusive
NCGC00161927-01	[H][C@]1(O)C2COC(=O)C2[C@]([H])(C3=CC(OC)=C(O)C(OC)=C3)C4=C1C=C5OCOC5=C4	4'-DEMETHYLEPIPODOPHYLLOTOXIN	-2.4	5.9569	-63.9241	Inconclusive
NCGC00095235-01	CC1CCC2C(C)C(O)OC3O[C@@]4(C)CCC1[C@]23OO4	ARTENIMOL	-2.4	5.9569	-79.2119	Inconclusive
NCGC00164553-01	[H][C@]1(CO)O[C@@]([H])(N2C=NC3=C2N=C(Cl)N=C3N)C([H])(F)[C@@]1([H])O	Clofarabine	-2.4	5.9569	-30.9996	Inconclusive
NCGC00022680-04	CC(=O)O[C@@]1(CC[C@H]2[C@@H]3\C=C(Cl)/C4=C/C(=O)CC[C@]4(C)[C@H]3CC[C@]12C)C(C)=O	CHLORMADINONE ACETATE	-2.4	8.4144	-33.8502	Inconclusive
NCGC00164559-01	[H][C@@](CCNC)(OC1=CC=CC2=CC=CC=C12)C3=CC=CS3	DULOXETINE HYDROCHLORIDE	-2.4	11.8856	-37.2701	Inconclusive
NCGC00016000-08	CCN(CC)C(=S)SSC(=S)N(CC)CC	Disulfiram	-2.4	13.3359	-33.4671	Inconclusive
NCGC00181318-01	CC(CNC(=O)CC[C@]1(C)C(CC(N)=O)C2N([Co]OC(C)=O)C1=C(C)C3=NC(=CC4=NC(=C(C)C5=N[C@]2(C)[C@@](C)(CC(N)=O)[C@@H]5CCC(N)=O)[C@@](C)(CC(N)=O)[C@@H]4CCC(N)=O)C(C)(C)C3CCC(N)=O)OP([O-])(=O)O[C@@H]6[C@@H](CO)O[C@@H]([C@@H]6O)N7C=NC8=CC(C)=C(C)C=C78	HYDROXOCOBALAMIN ACETATE	-2.4	13.3359	-39.8237	Inconclusive
NCGC00167982-01	COC1=C2C(=O)C3=C(C(=C4C[C@](O)(C[C@H](O[C@H]5C[C@H](N)[C@H](O[C@H]6CCCCO6)[C@H](C)O5)C4=C3O)C(=O)CO)O)C(=O)C2=CC=C1	PIRARUBICIN	-2.4	13.3359	-87.2998	Inconclusive
NCGC00015819-06	CCCNCC(O)COC1=C(C=CC=C1)C(=O)CCC2=CC=CC=C2	PROPAFENONE	-2.4	13.3359	-33.3202	Inconclusive
NCGC00015608-04	CN(C)C(=O)C(CCN1CCC(O)(CC1)C2=CC=C(Cl)C=C2)(C3=CC=CC=C3)C4=CC=CC=C4	LOPERAMIDE	-2.4	14.9631	-32.5961	Inconclusive
NCGC00164567-01	[H][C@@]12CCCC[C@]1([H])C(=O)N(CCCCN3CCN(CC3)C4=NSC5=CC=CC=C45)C2=O	PEROSPIRONE HYDROCHLORIDE HYDRATE	-2.4	14.9631	-38.5272	Inconclusive
NCGC00181300-01	CCCC(=O)OC[C@@H](OC(=O)CCC)[C@@H](OC(=O)CCC)[C@H](CN1C2=NC(=O)NC(=O)C2=NC3=C1C=C(C)C(C)=C3)OC(=O)CCC	RIBOFLAVIN BUTYRATE	-2.4	14.9631	-32.9127	Inconclusive
NCGC00014482-01	CN1CC[C@@H](C1)CN2C3=C(SC4=C2C=CC=C4)C=CC=C3	Bristaline	-2.4	16.7889	-36.3104	Inconclusive
NCGC00095159-01	CCN1\C=C(C(O)=O)/C(=O)C2=C1C=C(N3CCN(C)CC3)C(=C2)F.C[S+](O)([O-])=O	PEFLOXACINE MESYLATE	-2.4	16.7889	-38.577	Inconclusive
NCGC00091071-01	ClC1=CC=C(C=C1)C(C2=CC=C(Cl)C=C2)C(Cl)(Cl)Cl	CHLOROPHENOTHANE	-2.4	18.8375	-40.0606	Inconclusive
NCGC00094586-01	[H][C@@](N)(C(=O)NC1C(=O)N2[C@@]1([H])SC(C)(C)[C@@]2([H])C(O)=O)C3=CC=C(O)C=C3	AMOXICILLIN	-2.4	21.136	-44.0817	Inconclusive
NCGC00021305-05	CO[C@@H]1C[C@@H](CC[C@H]1O)C[C@@H](C)[C@@H]2CC(=O)[C@H](C)\C=C(C)\[C@@H](O)[C@@H](OC)C(=O)[C@H](C)C[C@H](C)\C=C\C=C\C=C(C)\[C@H](C[C@@H]3CC[C@@H](C)[C@@](O)(O3)C(=O)C(=O)N4CCCC[C@H]4C(=O)O2)OC	SIROLIMUS	-2.4	21.136	-57.756	Inconclusive
NCGC00018258-03	ClC1=CC=C(COC(C[N]2C=CN=C2)C3=CC=C(Cl)C=C3Cl)C=C1	Econazole nitrate	-2.4	26.6086	-64.8759	Inconclusive
NCGC00015256-01	CCN(CC)CCCC(C)NC1=CC=NC2=C1C=CC(=C2)Cl	Chloroquine diphosphate	-2.4	33.4983	-32.4117	Inconclusive
NCGC00091032-03	CC(=O)O[C@@]1(CC[C@H]2[C@@H]3\C=C(Cl)/C4=C/C(=O)[C@@H]5C[C@@H]5[C@]4(C)[C@H]3CC[C@]12C)C(C)=O	Cyproterone acetate	-2.4	33.4983	-38.7318	Inconclusive
NCGC00014437-01	CC1=CC(=C(C)[N]1C2=CC=CC(=C2)C(O)=O)C(O)=O.O=C3C[C@@H]4OC\C=C5\CN6CC[C@@]78[C@@H]6C[C@@H]5[C@H]4[C@H]7N3C9=C8C=CC=C9	strychnidin-10-one	-2.4	33.4983	-33.5832	Inconclusive
NCGC00181127-01	[H]O[C@]1(C([H])([H])C([H])([H])[H])C([H])([H])[N@]2C([H])([H])[C@]([H])(C1([H])[H])C([H])([H])[C@@](C(=O)OC([H])([H])[H])(C3=C(C4=C(N3[H])C([H])=C([H])C([H])=C4[H])C([H])([H])C2([H])[H])C5=C([H])C6=C(C([H])=C5OC([H])([H])[H])N(C([H])([H])[H])[C@]7([H])[C@]68C([H])([H])C([H])([H])N9C([H])([H])C([H])=C([H])[C@](C([H])([H])C([H])([H])[H])([C@@]89[H])[C@@]([H])(OC(=O)C([H])([H])[H])[C@]7(O[H])C(=O)O…	VINROSIDINE SULFATE	-2.4	33.4983	-69.3232	Inconclusive
NCGC00159414-02	[H][C@@]1(CC[C@](C)(O)CC1)C(C)(C)O	Terpinol	-3	0.6684	-31.9975	Inconclusive
NCGC00167496-01	CN(C)C1=CC2=[S+]C3=C(C=CC(=C3)N(C)C)N=C2C=C1	METHYLENE BLUE	-3	4.7318	-37.2636	Inconclusive
NCGC00013725-01	C[N+]1(C)[C@H]2CC[C@H]1CC(C2)OC(=O)[C@@H](CO)C3=CC=CC=C3	Mintussin	-3	5.3091	-62.9202	Inconclusive
NCGC00160439-01	CC1=CC=CC(C)=C1NC(=O)CN2CCCC2	PYRROCAINUM	-3	5.9569	-42.4572	Inconclusive
NCGC00181798-01	COC1CC(OC2C(C)OC(CC2OC)OC3C(C)\C=C\C=C4COC5C(O)C(C)=CC(C(=O)OC6CC(CC=C3C)OC7(C6)OC(C(C)C)C(C)C=C7)C45O)OC(C)C1NC(C)=O.CCC(C)C8OC9(CC%10CC(CC=C(C)C(OC%11CC(OC)C(OC%12CC(OC)C(NC(C)=O)C(C)O%12)C(C)O%11)C(C)\C=C\C=C%13COC%14C(O)C(C)=CC(C(=O)O%10)C%13%14O)O9)C=CC8C	Eprinomectin B1a and B1b mixture	-3	6.6838	-71.3813	Inconclusive
NCGC00185777-01	O.[K+].[K+].O=C1O[Sb-]23OC1C4O[Sb-]5(OC(C(O2)C(=O)O3)C(=O)O5)OC4=O	Potassium antimony(III) tartrate hydrate	-3	6.6838	-96.1479	Inconclusive
NCGC00016642-01	CC(=O)C1=CC2=C(SC3=C(C=CC=C3)N2CCCN4CCC(CCO)CC4)C=C1	Piperacetazine	-3	10.1374	-38.1137	Inconclusive
NCGC00016576-01	CC[C@H](C)[C@H]1N[C@@H]2\C=C/C3=C(N=C(C=C3[C@H](C)O)C(=O)O[C@@H](C)[C@H]4NC(=O)C5=CSC(=N5)[C@H](NC(=O)[C@H]/6CSC(=N6)/C(NC(=O)[C@H](NC(=O)C7=CSC(=N7)[C@@]8(CC\C(=N/[C@@H]8C9=CSC4=N9)C%10=NC(=CS%10)C(=O)NC(=C)C(=O)NC(=C)C(N)=O)NC(=O)[C@@H](C)NC(=O)C(=C)NC(=O)[C@@H](C)NC1=O)[C@H](C)O)=C\C)[C@](C)(O)[C@H](C)O)[C@@H]2O	Thiostrepton	-3	12.7622	-44.2874	Inconclusive
NCGC00014485-01	CCC1=CC2=C(SC3=C(C=CC=C3)N2C[C@H](C)CN(C)C)C=C1	Etymemazine hydrochloride	-3	13.3359	-50.3133	Inconclusive
NCGC00164639-01	O=[As]O[As]=O	Arsenic trioxide	-3	14.9631	-42.738	Inconclusive
NCGC00096040-01	CCC1OC(OC(C(NC(=O)C2=C(C)C(=NC(=N2)C(CC(N)=O)NCC(N)C(N)=O)N)C(=O)NC(C)C(O)C(C)C(=O)NC(C(C)O)C(=O)NCCC3=NC(=CS3)C4=NC(=CS4)C(=O)NCCCCNC(N)=N)C5=C[NH]C=N5)C(O[C@@H]6OC(CO)C(O)[C@H](OC(N)=O)C6O)C(C)C1C.O[S+](O)([O-])=O.O[S+](O)([O-])=O	BLEOMYCIN (bleomycin B2 shown)	-3	14.9631	-38.5232	Inconclusive
NCGC00024996-02	CC(=O)O[C@H]1[C@@H](O)[C@H]2C(C)(C)CC[C@H](O)[C@]2(C)[C@@]3(O)C(=O)C[C@@](C)(O[C@]13C)C=C	Colforsin	-3	14.9631	-39.3643	Inconclusive
NCGC00181290-01	[H][C@@]12CC[C@](C)(O)[C@@]1(C)CC[C@@]3([H])[C@@]2([H])CC[C@@]4([H])CC5=NON=C5C[C@]34C	FURAZABOL	-3	16.7889	-62.7644	Inconclusive
NCGC00181088-01	[H]\C(=C1\C2=C(C([H])=C([H])C([H])=C2[H])C(C3=C1C([H])=C([H])C([H])=C3[H])(C([H])([H])[H])C([H])([H])[H])C([H])([H])C([H])([H])N(C([H])([H])[H])C([H])([H])[H]	MELITRACEN HYDROCHLORIDE	-3	16.7889	-38.6206	Inconclusive
NCGC00094104-01	[I-].CC[N+](CC)(CC)COC1=CC=C(C=C1)/C=C/C2=CC=CC=C2	MG 624	-3	16.7889	-50.2442	Inconclusive
NCGC00160648-01	OC1=CC=CC=C1\C=N\NC(=O)C2=CC=NC=C2	Salinazid	-3	16.7889	-68.1897	Inconclusive
NCGC00160553-01	O=C(C(C1=CC=CC=C1)C2=CC=CC=C2)C3C(=O)C4=CC=CC=C4C3=O	Diphenadione	-3	18.8375	-53.1296	Inconclusive
NCGC00166262-01	OS(=O)(=O)C1=CC=C2NC(=NC2=C1)C3=CC=CC=C3	ENSULIZOLE	-3	18.8375	-53.8479	Inconclusive
NCGC00164611-01	CCC12CCC3C(CCC4=CC(=O)CCC34)C1C=CC2(O)C#C	GESTODENE	-3	18.8375	-44.9689	Inconclusive
NCGC00160568-01	CCN(CC)CCOC1=CC=C(C=C1)C2=NC3=CC(Cl)=CC=C3S2	HALETAZOLUM	-3	18.8375	-41.503	Inconclusive
NCGC00094897-01	CN1CCC(CC1)=C2C3=CC=CC=C3SC4=CC=CC=C24.OC(=O)\C=C/C(O)=O	PIMETHIXENE MALEATE	-3	18.8375	-44.6044	Inconclusive
NCGC00167447-01	CCCSS\C(CCO)=C(\C)N(CC1=CN=C(C)N=C1N)C=O	PROSULTIAMINE	-3	18.8375	-49.4605	Inconclusive
NCGC00025349-02	CN1CCC2=CC=CC3=C2[C@H]1CC4=C3C(=C(O)C=C4)O	R(-)-APOMORPHINE	-3	18.8375	-44.8945	Inconclusive
NCGC00095842-01	COC1/C=C/O[C@@]2(C)OC3=C(C2=O)C4=C(C(=C3C)O)C(=C(NC(=O)\C(=C/C=C/C(C)C(O)[C@@H](C)C(O)C(C)[C@@H](OC(C)=O)C1C)C)C5=C4N=C6C=C(C)C=C[N]56)O	RIFAXIMIN	-3	18.8375	-55.4536	Inconclusive
NCGC00165907-02	CCN(CC)CCOC1=CC=C(C=C1)C(O)(CC2=CC=C(Cl)C=C2)C3=CC=C(C)C=C3	TRIPARANOLUM	-3	18.8375	-39.9378	Inconclusive
NCGC00181014-01	[H][C@@](C)(CCCC(C)C)[C@@]1([H])CC[C@@]2([H])\C(CCC[C@]12C)=C\C=C3\C[C@@]([H])(O)C[C@]([H])(O)C3=C	ALFACALCIDOL	-3	21.136	-42.0484	Inconclusive
NCGC00164514-01	NC(=N)N\N=C1\C=C/C(/C=C1)=N\NC(N)=S	AMBAZONUM	-3	21.136	-39.4162	Inconclusive
NCGC00167436-01	CC(C)OC(=O)C1=C(C)NC(N)=C(C1C2=CC(=CC=C2)[N+]([O-])=O)C(=O)OC3CN(C3)C(C4=CC=CC=C4)C5=CC=CC=C5	AZELNIDIPINE	-3	21.136	-56.2553	Inconclusive
NCGC00161326-04	C[C@H](CCCC(C)(C)O)[C@H]1CC[C@H]2C(/CCC[C@]12C)=C/C=C3/C[C@@H](O)CCC3=C	CALCIFEDIOL	-3	21.136	-39.2082	Inconclusive
NCGC00166113-01	O=C1C(=C1C2=CC=CC=C2)C3=CC=CC=C3	DIPHENYLCYCLOPROPENONE	-3	21.136	-62.1867	Inconclusive
NCGC00094891-01	Cl.CC(NCCC(C1=CC=CC=C1)C2=CC=CC=C2)C3=CC=CC=C3	FENDILINE HYDROCHLORIDE	-3	21.136	-92.3178	Inconclusive
NCGC00160476-01	CCN(CC)CCC(=O)N1C2=CC=CC=C2SC3=CC=C(C=C13)C(F)(F)F	FLUACIZINUM	-3	21.136	-48.5026	Inconclusive
NCGC00015479-09	OC1=CC=C(C=C1)\C2=C\OC3=C(C(=CC(=C3)O)O)C2=O	Genistein	-3	21.136	-47.7786	Inconclusive
NCGC00181134-01	[H]C1=C(Cl)C(Cl)=C([H])C(OC([H])([H])C#CI)=C1Cl	HALOPROGIN	-3	21.136	-86.4668	Inconclusive
NCGC00018271-03	CN1CCCN(CC1)C(C2=CC=CC=C2)C3=CC=C(Cl)C=C3	HOMOCHLORCYCLIZINE	-3	21.136	-59.7443	Inconclusive
NCGC00164601-01	COC1=NC(=CC=C1)N(C)C(=S)OC2=CC=C3CCCCC3=C2	Liranaftate	-3	21.136	-68.6843	Inconclusive
NCGC00025179-05	CC#C[C@]1(O)CC[C@H]2[C@@H]/3CCC/4=C/C(=O)CCC4=C3[C@H](C[C@]12C)C5=CC=C(C=C5)N(C)C	MifepristoneÃ¸	-3	21.136	-80.997	Inconclusive
NCGC00163135-01	COC(=O)C1=C(C)NC(C)=C(C1C2=CC=CC(=C2)[N+]([O-])=O)C(=O)OCCCN3CCC(CC3)(C4=CC=CC=C4)C5=CC=CC=C5	NIGULDIPINE	-3	21.136	-102.929	Inconclusive
NCGC00014483-01	CNCCC=C1C2=C(CCC3=C1C=CC=C3)C=CC=C2	Pamelor	-3	21.136	-60.0843	Inconclusive
NCGC00090752-03	C\C1=C(/C=C/C(C)=C/C=C/C(C)=C/C(=O)NC2=CC=C(O)C=C2)C(C)(C)CCC1	Retinoic acid p-hydroxyanilide	-3	21.136	-100.305	Inconclusive
NCGC00015195-03	CN1C2CCC1CC(C2)OC(C3=CC=CC=C3)C4=CC=C(Cl)C=C4	3-alpha-[(4-CHLOROPHENYL)PHENYLMETHOXY]TROPANE	-3	23.715	-107.175	Inconclusive
NCGC00181120-01	[H]OC([H])([H])C([H])([H])N1C([H])([H])C([H])([H])N(C([H])([H])C([H])([H])C([H])([H])N2C3=C([H])C(=C([H])C([H])=C3SC4=C2C([H])=C([H])C([H])=C4[H])C(=O)C([H])([H])[H])C([H])([H])C1([H])[H]	ACETOPHENAZINE MALEATE	-3	23.715	-77.357	Inconclusive
NCGC00094996-01	Cl.Cl.CCCCC(CC)CNC(=N)NC(=N)NCCCCCCNC(=N)NC(=N)NCC(CC)CCCC	ALEXIDINE HYDROCHLORIDE	-3	23.715	-52.6051	Inconclusive
NCGC00014648-01	ClC1=CC2=C(SC3=C(C=CC=C3)N2CCCN4CCC5(CC4)NC(=O)CS5)C=C1	benzylhydrochlorothiazide	-3	23.715	-58.3825	Inconclusive
NCGC00163163-01	[H][C@@]12CCCN1C(=O)[C@@]([H])(CC3=CC=CC=C3)N4C(=O)[C@](NC(=O)[C@@]5([H])CC6C7=C8C(C[C@@]6([H])N(C)C5)=CNC8=CC=C7)(O[C@@]24O)C(C)C	DIHYDROERGOCRISTINE	-3	23.715	-50.2157	Inconclusive
NCGC00167514-01	[H][C@@]12CC[C@@](O)(CC)[C@@]1(C)CC[C@]3([H])[C@@]4([H])CCCC=C4CC[C@@]23[H]	ETHYLESTRENOL	-3	23.715	-52.8042	Inconclusive
NCGC00161399-01	COC1=CC=C(CCN(CCC2=C(OC)C(OC)=C(OC)C=C2)C(=O)C(C3=CC=CC=C3)C4=NCCC5=CC(OC)=C(OC)C=C45)C(OC)=C1OC	LOE 908 hydrochloride	-3	23.715	-56.9597	Inconclusive
NCGC00161831-02	[H][C@@]1(CCCCN1)[C@@H](O)C2=C3C=CC=C(C3=NC(=C2)C(F)(F)F)C(F)(F)F	Mefloquine hydrochloride	-3	23.715	-44.5496	Inconclusive
NCGC00090755-02	[O-][Cr](=O)(=O)O[Cr]([O-])(=O)=O	POTASSIUM DICHROMATE	-3	23.715	-57.3709	Inconclusive
NCGC00095095-01	OCC1O[C@@H](OC2=CC=CC3=C2C(=O)C4=C(O)C=C(C=C4[C@@H]3[C@@H]5C6=C(C(=O)C7=C(O)C=C(C=C57)C(O)=O)C(=CC=C6)O[C@@H]8OC(CO)C(O)C(O)C8O)C(O)=O)C(O)C(O)C1O	SENNOSIDE A	-3	23.715	-54.7843	Inconclusive
NCGC00094815-01	OC1=C2N=CC=CC2=C(Br)C=C1Br	BROXYQUINOLINE	-3	26.6086	-84.8316	Inconclusive
NCGC00160486-01	CCN(CC)CCC(=O)N1C2=CC=CC=C2SC3=CC=C(Cl)C=C13	CHLORACYZINUM	-3	26.6086	-41.1967	Inconclusive
NCGC00095264-01	OC1=C2N=CC=CC2=C(Cl)C=C1Cl	CHLOROXINE	-3	26.6086	-51.3841	Inconclusive
NCGC00015273-11	CN(C)CCCN1C2=C(SC3=C1C=C(Cl)C=C3)C=CC=C2	CHLORPROMAZINE	-3	26.6086	-46.0113	Inconclusive
NCGC00013216-01	OC[C@H](S)CS	Dimercaprol	-3	26.6086	-116.299	Inconclusive
NCGC00168257-01	CCCCCC1=CC2=C(C3C\C(=C/CC3C(C)(C)O2)C)C(=C1)O	DRONABINOL	-3	26.6086	-48.4801	Inconclusive
NCGC00095280-01	[Na+].[Na+].[Na+].[Na+].COC1OC(CO)C(OC2OC(C(OC3OC(CO[S]([O-])(=O)=O)C(OC4OC(C(OC5OC(CO)C(OC6OC(C(OC7OC(CO[S]([O-])(=O)=O)C(OC8O\C(=C/[C@H](O)C8O[S]([O-])(=O)=O)C([O-])=O)C(O)C7NC(C)=O)[C@@H](O)C6O)C(O)=O)C(O)C5NC(C)=O)[C@@H](O)C4O)C(O)=O)C(O)C3NC(C)=O)[C@@H](O)C2O)C(O)=O)C(O)C1NC(C)=O	ENOXAPARIN SODIUM (1% wt/vol in 10%aqueous DMSO)	-3	26.6086	-37.8866	Inconclusive
NCGC00024822-02	CC1=C(C=CC(=C1)C2=CC=C(\N=N\C3=C(O)C4=C(C=C3)C(=CC(=C4N)[S]([O-])(=O)=O)[S]([O-])(=O)=O)C(=C2)C)/N=N/C5=C(O)C6=C(N)C(=CC(=C6C=C5)[S]([O-])(=O)=O)[S]([O-])(=O)=O	EVANS BLUE	-3	26.6086	-63.5526	Inconclusive
NCGC00018193-06	COCCCC\C(=N/OCCN)C1=CC=C(C=C1)C(F)(F)F	FLUVOXAMINE	-3	26.6086	-53.2564	Inconclusive
NCGC00015300-05	FC1=CC=C(C=C1)C(OCCN2CCN(CCCC3=CC=CC=C3)CC2)C4=CC=C(F)C=C4	GBR-12909	-3	26.6086	-91.7882	Inconclusive
NCGC00091195-04	OC1=C(Cl)C=C(Cl)C(=C1CC2=C(O)C(=CC(=C2Cl)Cl)Cl)Cl	Hexachlorophene	-3	26.6086	-68.9018	Inconclusive
NCGC00164543-01	COC1=CC=C(CN2CCN(CC2)C(C3=CC=C(F)C=C3)C4=CC=C(F)C=C4)C(OC)=C1OC	Lomerizine	-3	26.6086	-141.576	Inconclusive
NCGC00095907-01	CCCCCCCCCC1=CC=C(OCCOCCOCCOCCOCCOCCOCCOCCOCCO)C=C1	NONOXYNOL-9	-3	26.6086	-73.4345	Inconclusive
NCGC00017022-05	NC(=N)C1=CC=C(OCCCCCOC2=CC=C(C=C2)C(N)=N)C=C1.OCC[S+](O)([O-])=O.OCC[S+](O)([O-])=O	Pentamidine isethionate	-3	26.6086	-45.6525	Inconclusive
NCGC00095101-01	OC1=CC(=CC(=C1O)O)C(=O)OC2=CC(=CC(=C2O)O)C(=O)OCC3OC(OC(=O)C4=CC(=C(O)C(=C4)OC(=O)C5=CC(=C(O)C(=C5)O)O)O)[C@@H](OC(=O)C6=CC(=C(O)C(=C6)OC(=O)C7=CC(=C(O)C(=C7)O)O)O)C(OC(=O)C8=CC(=C(O)C(=C8)OC(=O)C9=CC(=C(O)C(=C9)O)O)O)C3OC(=O)C%10=CC(=C(O)C(=C%10)OC(=O)C%11=CC(=C(O)C(=C%11)O)O)O	TANNIC ACID	-3	26.6086	-69.8208	Inconclusive
NCGC00015998-04	CN(C)[S+]([O-])(=O)C1=CC2=C(SC3=C(C=CC=C3)\C2=C/CCN4CCN(C)CC4)C=C1	Thiothixene Hydrochloride	-3	26.6086	-47.9602	Inconclusive
NCGC00091881-01	ClCC1(CCl)C(=C)C2(Cl)C(Cl)C(Cl)C1(Cl)C2(Cl)Cl	Toxaphene	-3	26.6086	-51.7936	Inconclusive
NCGC00160567-01	CC(=O)OC1=CC(C)=C(OC(C)=O)C2=C1C=CC=C2	Acetomenaphthone	-3	29.8554	-101.804	Inconclusive
NCGC00159435-02	COC1=CC=C(\C=C\C(=O)OCCC(C)C)C=C1	Amiloxate	-3	29.8554	-88.1457	Inconclusive
NCGC00159510-02	ClC1=CC=CC(N2CCN(CCCCOC3=CC=C4CCC(=O)NC4=C3)CC2)=C1Cl	Aripiprazole	-3	29.8554	-76.1197	Inconclusive
NCGC00095132-01	Cl.CCOC(=O)C(CCC1=CC=CC=C1)NC2CCC3=CC=CC=C3N(CC(O)=O)C2=O	BENAZEPRIL HYDROCHLORIDE	-3	29.8554	-42.707	Inconclusive
NCGC00160408-01	CCC1=C(C(=O)C2=CC(I)=C(O)C(I)=C2)C3=CC=CC=C3O1	Benziodarone	-3	29.8554	-56.9165	Inconclusive
NCGC00181002-01	C[C@@H](NCCCC1=CC=CC(=C1)C(F)(F)F)C2=CC=CC3=CC=CC=C23	CINACALCET HYDROCHLORIDE	-3	29.8554	-96.8504	Inconclusive
NCGC00160678-01	O=C(CN1CCN(CC2=CC=C3OCOC3=C2)CC1)N4C5=CC=CC=C5SC6=CC=CC=C46	Fenoverina	-3	29.8554	-56.7814	Inconclusive
NCGC00015428-08	CNCCC(OC1=CC=C(C=C1)C(F)(F)F)C2=CC=CC=C2	FLUOXETINE	-3	29.8554	-47.2218	Inconclusive
NCGC00015436-07	OCCN1CCN(CCCN2C3=C(SC4=C2C=C(C=C4)C(F)(F)F)C=CC=C3)CC1	FLUPHENAZINE	-3	29.8554	-66.0048	Inconclusive
NCGC00093792-01	Cl.COC(=O)[C@@H](N)CC1=CC(=C(O)C=C1)O	L-3,4-Dihydroxyphenylalanine methyl ester hydrochloride	-3	29.8554	-36.7379	Inconclusive
NCGC00015741-06	CC(CC1=CC(=C(O)C=C1)O)C(C)CC2=CC(=C(O)C=C2)O	MASOPROCOL	-3	29.8554	-94.9691	Inconclusive
NCGC00159361-02	CC(C)C1CCC(C)CC1OC(=O)C2=CC=CC=C2N	Menthyl Anthranilate	-3	29.8554	-56.6532	Inconclusive
NCGC00095086-01	OC1CCN(CCCN2C3=CC=CC=C3SC4=CC=C(C=C24)C#N)CC1	PERICIAZINE	-3	29.8554	-43.6603	Inconclusive
NCGC00160665-01	O=C(CCN1CCC(C1)C2=CC=CC=C2)C3=CC=C4OCCOC4=C3	Proroxanum	-3	29.8554	-56.3037	Inconclusive
NCGC00091507-01	OC1=C(O)C(=CC=C1)O	Pyrogallol	-3	29.8554	-56.3214	Inconclusive
NCGC00164572-01	CC1=C(N(N=C1C(=O)NN2CCCCC2)C3=CC=C(Cl)C=C3Cl)C4=CC=C(Cl)C=C4	RIMONABANT	-3	29.8554	-97.7075	Inconclusive
NCGC00181099-01	[H]OC1=C([H])C(=C([H])C2=C1C3([H])OC([H])([H])C45C([H])([H])C([H])([H])C([H])([H])C(C([H])([H])[H])(C([H])([H])[H])C4([H])C([H])([H])C([H])([H])C(O2)(C([H])([H])[H])C35[H])C([H])([H])[H]	SICCANIN	-3	29.8554	-64.0905	Inconclusive
NCGC00013051-05	CC(C)(C)C1=C(O)C=CC(=C1)O	t-Butylhydroquinone	-3	29.8554	-114.487	Inconclusive
NCGC00164610-01	CSC1=NC2=CC(Cl)=C(OC3=CC=CC(Cl)=C3Cl)C=C2N1	TRICLABENDAZOLUM	-3	29.8554	-53.8906	Inconclusive
NCGC00159417-02	OC1=CC(Cl)=CC=C1OC2=CC=C(Cl)C=C2Cl	Triclosan	-3	29.8554	-51.5559	Inconclusive
NCGC00013217-01	OC(=O)[C@@H](S)[C@H](S)C(O)=O	2,3-DIMERCAPTOBUTANEDIOIC ACID, ARSENIC(3+) SALT	-3	33.4983	-44.7476	Inconclusive
NCGC00091441-01	C[C@H]1CC[C@@H]2[C@@H](C)[C@H]3[C@H](C[C@H]4[C@@H]5C\C=C/6CC(CC[C@]6(C)[C@H]5CC[C@]34C)O[C@@H]7O[C@H](CO)[C@H](O)[C@H](O[C@@H]8O[C@H](CO)[C@@H](O)[C@H](O)[C@H]8O)[C@H]7O[C@H]9O[C@@H](C)[C@H](O)[C@@H](O)[C@H]9O)N2C1	a-Solanine	-3	33.4983	-104.005	Inconclusive
NCGC00159478-02	O=C(OC1=CC=CC2=C1N=CC=C2)C3=CC=CC=C3	Benzoxiquine	-3	33.4983	-84.2677	Inconclusive
NCGC00167487-01	C[C@](O)(C[S+]([O-])(=O)C1=CC=C(F)C=C1)C(=O)NC2=CC=C(C#N)C(=C2)C(F)(F)F	BICALUTAMIDE	-3	33.4983	-49.8643	Inconclusive
NCGC00018163-06	OC1=C(Cl)C=C(Cl)C=C1SC2=CC(=CC(=C2O)Cl)Cl	Bithionol	-3	33.4983	-76.3965	Inconclusive
NCGC00024584-03	CC(C)C[C@@H]1N2C(=O)[C@](NC(=O)[C@H]/3CN(C)[C@@H]4CC5=C(Br)[NH]C6=CC=CC(=C56)\C4=C3)(O[C@@]2(O)[C@@H]7CCCN7C1=O)C(C)C	BROMOCRIPTINE	-3	33.4983	-36.8087	Inconclusive
NCGC00095193-01	[Na+].[Na+].CCC\1=C(C)\C2=C\C3=C(C=C)C(=C4\C=C\5N6C(=C/7C(C([O-])=O)C(=O)C8=C7[N]9C(=C8C)/C=C1N2[Cu]69[N]34)\C(=C5C)CCC([O-])=O)C	CHLOROPHYLLIDE Cu COMPLEX Na SALT	-3	33.4983	-75.5502	Inconclusive
NCGC00166312-01	CC1=CC(C(C#N)C2=CC=C(Cl)C=C2)=C(Cl)C=C1NC(=O)C3=C(O)C(I)=CC(I)=C3	Closantel	-3	33.4983	-44.7478	Inconclusive
NCGC00095303-02	OC1=CC=C(Cl)C2=CC=CN=C12	Cloxyquin	-3	33.4983	-65.6998	Inconclusive
NCGC00167580-01	[Li+].[Li+].[Li+].O.O.[H][C@]1(COP([O-])(=O)OP([O-])(=O)OCC(C)(C)C(O)C(=O)NCCC(=O)NCCS)O[C@@]([H])(N2C=NC3=C2N=CN=C3N)[C@]([H])(O)[C@]1([H])OP(O)([O-])=O	COENZYME A	-3	33.4983	-42.985	Inconclusive
NCGC00166035-01	[H]C1(CCC2=CC(OC)=C(OC)C(OC)=C2C3=CC=C(OC)C(=O)C=C13)NC	Demecolcine	-3	33.4983	-68.3255	Inconclusive
NCGC00091325-05	OC1=CC=C(Cl)C=C1CC2=CC(=CC=C2O)Cl	Dichlorophen	-3	33.4983	-83.8077	Inconclusive
NCGC00166066-01	CCCCCCCCCC[N+](C)(C)CCCCCCCCCC	DIDECYL DIMETHYL AMMONIUM CHLORIDE	-3	33.4983	-86.6209	Inconclusive
NCGC00090749-04	CCC(/C1=CC=C(O)C=C1)=C(/CC)C2=CC=C(O)C=C2	Diethylstilbestrol (mixture Z,E isomers)	-3	33.4983	-46.5084	Inconclusive
NCGC00164590-01	[H][C@@]12C[C@@]1([H])[C@@]3([H])[C@]4([H])[C@]5([H])C[C@@]5([H])[C@@]6(CCC(=O)O6)[C@@]4(C)CC[C@]3([H])[C@@]7(C)CCC(=O)C=C27	Drospirenona	-3	33.4983	-61.2868	Inconclusive
NCGC00167573-01	[H][C@@](O)(COP([O-])(=O)OP([O-])(=O)OC[C@@]1([H])O[C@@]([H])(N2C=NC3=C2N=CN=C3N)[C@]([H])(O)[C@]1([H])O)[C@@]([H])(O)[C@@]([H])(O)CN4C5=CC(C)=C(C)C=C5N=C6C(=O)NC(=O)N=C46	FLAVIN ADENINE DINUCLEOTIDE	-3	33.4983	-41.7125	Inconclusive
NCGC00016490-06	OC(=O)C1=C(NC2=CC=CC(=C2)C(F)(F)F)C=CC=C1	FLUFENAMIC ACID	-3	33.4983	-71.1543	Inconclusive
NCGC00013226-01	CN1CCN(CCCN2C3=C(SC4=C2C=C(C=C4)C(F)(F)F)C=CC=C3)CC1	Fluoperazine	-3	33.4983	-52.2781	Inconclusive
NCGC00015424-04	FC1=CC=C(C=C1)C(CCCN2CCC3(CC2)N(CNC3=O)C4=CC=CC=C4)C5=CC=C(F)C=C5	FLUSPIRILENE	-3	33.4983	-107.764	Inconclusive
NCGC00095787-01	OCC1OC(C(O)C1O)[N]2C=NC3=C2\N=C/NC3=O	INOSINE	-3	33.4983	-88.1041	Inconclusive
NCGC00018098-04	OC1=C2N=CC=CC2=C(I)C=C1I	IODOQUINOL	-3	33.4983	-67.2156	Inconclusive
NCGC00094703-01	[O-][N+](=O)OC1CO[C@H]2C(COC12)O[N+]([O-])=O	ISOSORBIDE DINITRATE	-3	33.4983	-44.6107	Inconclusive
NCGC00167493-01	COC(=O)C1=C(C)NC(C)=C(C1C2=CC(=CC=C2)[N+]([O-])=O)C(=O)OCCN3CCN(CC3)C(C4=CC=CC=C4)C5=CC=CC=C5	MANIDIPINE HYDROCHLORIDE	-3	33.4983	-57.3397	Inconclusive
NCGC00017257-09	CN1C[C@H](CNC(=O)OCC2=CC=CC=C2)C[C@H]3[C@H]1CC4=C[N](C)C5=C4C3=CC=C5	METERGOLINE PHENYLMETHYL ESTER	-3	33.4983	-48.4312	Inconclusive
NCGC00094434-01	Cl.CC1=CC=C(C=C1)[S+]([O-])(=O)N[C@@H](CCCCN)C(=O)CCl	Na-p-Tosyl-L-lysine chloromethyl ketone hydrochloride	-3	33.4983	-43.9721	Inconclusive
NCGC00164502-01	NC(=O)C(=O)N\N=C\C1=CC=C(O1)[N+]([O-])=O	Nifuraldezone	-3	33.4983	-90.3688	Inconclusive
NCGC00091826-01	CC(C)NC1=CC=C(NC2=CC=CC=C2)C=C1	N-Isopropyl-N'-phenyl-p-phenylenediamine	-3	33.4983	-100.213	Inconclusive
NCGC00091835-01	CN(CCCl)CCCl	Nitrogen mustard HCl	-3	33.4983	-75.1655	Inconclusive
NCGC00181330-01	NC(=N)N\N=C(\C=C\C1=CC=C(O1)[N+]([O-])=O)/C=C/C2=CC=C(O2)[N+]([O-])=O	NITROVIN	-3	33.4983	-107.36	Inconclusive
NCGC00093619-02	Cl.Cl.OCCN1CCN(CCCN2C3=CC=CC=C3\C=C/C4=CC=CC=C24)CC1	Opipramol dihydrochloride	-3	33.4983	-31.0785	Inconclusive
NCGC00065934-02	NC(=O)N1C2=CC=CC=C2CC(=O)C3=CC=CC=C13	OXCARBAZEPINE	-3	33.4983	-48.3205	Inconclusive
NCGC00095025-01	OC(=O)\C=C/C(O)=O.C1CCC(CC1)C(CC2CCCCN2)C3CCCCC3	PERHEXILINE MALEATE	-3	33.4983	-107.121	Inconclusive
NCGC00159493-02	CCC1(C(=O)NC(=O)NC1=O)C2=CC=CC=C2	PHENOBARBITAL	-3	33.4983	-37.032	Inconclusive
NCGC00015882-09	NC1=NC2=C(S1)C=C(OC(F)(F)F)C=C2	RILUZOLE	-3	33.4983	-62.7097	Inconclusive
NCGC00094918-03	[O-][S+]1(=O)NC(=O)C2=CC=CC=C12	Saccharin	-3	33.4983	-48.2886	Inconclusive
NCGC00094372-03	OCC1=CC(=CC=C1O)C(O)CNCCCCCCOCCCCC2=CC=CC=C2.OC(=O)C3=CC=C4C=CC=CC4=C3O	Salmeterol	-3	33.4983	-43.4827	Inconclusive
NCGC00163470-03	CO[C@@H]1C[C@@H](CC[C@H]1O)/C=C(C)/[C@H]2OC(=O)[C@@H]3CCCCN3C(=O)C(=O)[C@]4(O)O[C@H]([C@H](C[C@@H](C)C\C(=C\[C@@H](CC=C)C(=O)C[C@H](O)[C@H]2C)C)OC)[C@H](C[C@H]4C)OC	TACROLIMUS	-3	33.4983	-38.5002	Inconclusive
NCGC00024928-06	CCC(/C1=CC=CC=C1)=C(C2=CC=CC=C2)/C3=CC=C(OCCN(C)C)C=C3	Tamoxifen citrate	-3	33.4983	-55.435	Inconclusive
NCGC00094424-01	Cl.COC1=C(OC)C=C\2C(=C1)CCN3C(=O)N(C)C(/C=C23)=N/C4=C(C)C=C(C)C=C4C	Trequinsin hydrochloride	-3	33.4983	-80.2782	Inconclusive
NCGC00163700-01	CC[C@]1(O)C[C@H]2CN(C1)CCC3=C(NC4=C3C=CC=C4)[C@@](C2)(C(=O)OC)C5=CC6=C(C=C5OC)N(C=O)[C@@H]7[C@]68CC[N@@]9CC=C[C@](CC)([C@@H]89)[C@@H](OC(C)=O)[C@]7(O)C(=O)OC	VINCRISTINE	-3	33.4983	-82.3249	Inconclusive
NCGC00159453-02	CC(N(O)C(N)=O)C1=CC2=CC=CC=C2S1	Zileuton	-3	33.4983	-43.5426	Inconclusive
NCGC00016351-01	CNC[C@H](O)C1=CC=C(O)C=C1	(+,-)-Synephrine	4
NCGC00016865-01	CC(C)(C)NC[C@H](O)COC1=CC=CC2=C1CCC(=O)N2	Carteolol hydrochloride	4
NCGC00017108-01	CCCCC[C@H](O)\C=C/[C@@H]1[C@H](O)C[C@H](O)[C@H]1C\C=C/CCCC(O)=O.COC(N)(CO)CO	Dinoprost trometamol	4
NCGC00015397-02	CCN(CC)C(=O)C1=CC(=C(O)C=C1)OC	Ethamivan	4
NCGC00016834-01	OC(=O)CCC(=O)C1=CC=C(C=C1)C2=CC=CC=C2	Fenbufen	4
NCGC00017129-01	O.O.[Na+].C[N]1C(=CC=C1C(=O)C2=CC=C(C)C=C2)CC([O-])=O	Tolmetin sodium salt dihydrate	4
NCGC00016431-01	CC(=O)OC1=C(C=CC(=C1)C(F)(F)F)C(O)=O	Triflusal	4
NCGC00016961-01	O\C1=C(/C2CCC(CC2)C3=CC=C(Cl)C=C3)C(=O)C4=C(C=CC=C4)C1=O	Atovaquone	4
NCGC00016371-01	N[S+]([O-])(=O)C1=CC(=C(Cl)C(=C1)[S+](N)([O-])=O)Cl	Dichlorphenamide	4
NCGC00016943-01	CCC(=O)O[C@]1([C@@H](C)C[C@H]2[C@H]3C[C@@H](F)\C4=C\C(=O)\C=C/[C@@]4(C)[C@@]3(F)[C@@H](O)C[C@]12C)C(=O)SCF	Fluticasone propionate	4
NCGC00016345-01	C\C1=C\C(=O)OC2=C1C=CC(=C2)O	Hymecromone	4
NCGC00016928-01	C[C@H](O)[C@H]1[C@@H]2C\C(=C(/N2C1=O)C(O)=O)SCCNC=N	Imipenem	4
NCGC00016383-01	CN1C(=O)OC(C)(C)C1=O	Trimethadione	4
NCGC00016649-01	C[N@+]1([O-])[C@@H]2CC[C@@H]1C[C@H](C2)OC(=O)[C@@H](CO)C3=CC=CC=C3	Atropine-N-oxide hydrochloride	4
NCGC00021148-02	COCCC1=CC=C(OCC(O)CNC(C)C)C=C1	(±)-Metoprolol (+)-tartrate salt	4
NCGC00183834-01	CCOC(=O)CC1=CC=CC(=C1)C2=C(O[C@H]3O[C@H](COC(C)=O)[C@@H](OC(C)=O)[C@H](OC(C)=O)[C@@H]3OC(C)=O)C=CC(=C2)CCCCCCC4=CC(=C(O[C@H]5O[C@H](COC(C)=O)[C@@H](OC(C)=O)[C@H](OC(C)=O)[C@@H]5OC(C)=O)C=C4)C6=CC(=CC=C6)CC(=O)OCC	[1,1'-Biphenyl]-3-acetic acid, 3',3'''-(1,6-hexanediyl)bis[6'-[(2,3,4,6-tetra-O-acetyl-a-D-mannopyranosyl)oxy]-, diethyl ester	4
NCGC00159328-02	CCC(=O)OC1CCC2C3CCC4=CC(OC(=O)CC)=CC=C4C3CC[C@]12C	¿-Estradiol dipropionate	4
NCGC00090698-02	N=C(NC1=CC=CC=C1)NC2=CC=CC=C2	1,3-Diphenylguanidine	4
NCGC00091196-01	OC1=C(Cl)C=C(Cl)C(=C1)Cl	2,4,5-Trichlorophenol	4
NCGC00096053-01	NNC(N)=N.O[S+](O)([O-])=O	2-AMINOGUANIDINE HEMISULFATE	4
NCGC00159464-02	[H][C@@](C)(CC\C(=C\C)C(C)C)[C@@]1([H])CCC2C3=CC[C@@]4([H])[C@]([H])(C)[C@@]([H])(O)CC[C@]4(C)C3CC[C@]12C	5a-Sitosterol	4
NCGC00090708-03	OC1=CC=CC2=CC=CN=C12	8-Hydroxyquinoline	4
NCGC00181347-01	CC1=[N+]([O-])C(=CN=C1)C(O)=O	ACIPIMOX	4
NCGC00182988-01	CC(=O)OCC(=O)NC1=CC(=CC(NC(=O)COC(C)=O)=C1Cl)C#N	Acreozast	4
NCGC00160658-01	[H][C@]12C[C@]3([H])C[C@]([H])(C1)CC(C2)(C3)NCCOC(=O)COC4=CC=C(Cl)C=C4	Adafenoxate	4
NCGC00164624-01	CC(C)(C)C(=O)OCOP(=O)(COCCN1C=NC2=C1N=CN=C2N)OCOC(=O)C(C)(C)C	ADEFOVIR DIPIVOXIL	4
NCGC00183864-01	[O-][S](=O)CNC1=CC=C(C=C1)[S+]([O-])(=O)C2=CC=C(NC[S]([O-])=O)C=C2	Adesulfone sodium	4
NCGC00160596-02	CCCCCCCCCCCCCCCCCC(=O)O[Al](O)O	Aluminum monostearate	4
NCGC00167985-01	NC1=CC=CC=C1.O[N+]([O-])=O	Anilinium nitrate	4
NCGC00159477-02	OC(=O)CC1=CC=CC=C1	a-Toluic acid	4
NCGC00167532-01	CNC1CCCN(C1)C2=C(F)C=C3C(=O)C(=CN(C4CC4)C3=C2OC)C(O)=O	BALOFLOXACIN HYDRATE	4
NCGC00182061-02	CCN(CCO)CCN1C(CC2=CC=CC=C2)=NC3=C1C(=O)N(C)C(=O)N3C	Bamifylline Hydrochloride	4
NCGC00160431-01	CC1=CC(NC2=CC=CC=C2C(O)=O)=CC=C1Cl	Benzoic acid, 2-[(4-chloro-3-methylphenyl)amino]-	4
NCGC00183833-01	OC[C@H]1O[C@H](OC2=C(C=C(CCCCCCC3=CC(=C(O[C@H]4O[C@H](CO)[C@@H](O)[C@H](O)[C@@H]4O)C=C3)C5=CC(=CC=C5)CC(O)=O)C=C2)C6=CC(=CC=C6)CC(O)=O)[C@@H](O)[C@@H](O)[C@@H]1O	BIMOSIAMOSE DISODIUM	4
NCGC00182998-01	CC(=O)OC1=CC=C(C=C1)C2(OC3=C(NC2=O)C=CC=C3)C4=CC=C(OC(C)=O)C=C4	Bisoxatin Acetate	4
NCGC00160677-01	OC(C#CCN1CCCC1)(C2=CC=CC=C2)C3=CC=CC=C3	Butinolina	4
NCGC00091761-03	CC1=CC(=C(O)C(=C1)C(C)(C)C)C(C)(C)C	Butylated hydroxytoluene	4
NCGC00183048-01	[H][C@]12SCC(COC(N)=O)=C(N1C(=O)[C@H]2NC(=O)C(=C\CC)\C3=CSC(N)=N3)C(=O)OCOC(=O)C(C)(C)C	Cefcapene pivoxil HCl	4
NCGC00181752-01	[H][C@]12SCC(C[N+]3=C4CCCCC4=CC=C3)=C(N1C(=O)[C@H]2NC(=O)C(=N/OC)\C5=CSC(N)=N5)C([O-])=O	CEFQUINOME sulfate	4
NCGC00181096-01	[H]O[C@](C1=C([H])C([H])=C([H])C([H])=C1[H])(C2=C(Cl)C([H])=C([H])C([H])=C2[H])C([H])([H])C([H])([H])N(C([H])([H])[H])C([H])([H])[H]	CHLOPHEDIANOL HYDROCHLORIDE	4
NCGC00163745-03	CCOP(=O)(OCC)O\C(=C\Cl)C1=C(Cl)C=C(Cl)C=C1	CLOFENVINFOSUM	4
NCGC00021191-07	CC(=O)OCC(=O)[C@@]1(O)CC[C@H]2[C@@H]3CCC/4=C/C(=O)CC[C@]4(C)[C@H]3C(=O)C[C@]12C	Cortisone 21-acetate	4
NCGC00182982-01	CCNC(=O)NCCCOC1=CC=CC(CN2CCCCC2)=C1	DALCOTIDINE	4
NCGC00164548-01	[H][C@]12CN(C3=C(F)C=C4C(=O)C(=CN(C5CC5)C4=C3)C(O)=O)[C@]([H])(CN1C)C2	Danofloxacin mesylate	4
NCGC00163237-01	C[N+](C)(C)CCCCCCCCCC[N+](C)(C)C	DECAMETHONIUM	4
NCGC00178168-02	CN1C2=C(C=C(Cl)C=C2)C(=NCC1=O)C3=CC=CC=C3	Diazepam	4
NCGC00183100-01	CCCCC(=O)OCC(=O)[C@H]1[C@H](C)C[C@@H]2[C@@H]3C[C@@H](F)C4=CC(=O)C=C[C@]4(C)[C@@]3(F)[C@@H](O)C[C@]12C	DIFLUCORTOLONE VALERATE	4
NCGC00016532-02	CC1(C)OC(=O)NC1=O	DIMETHADIONE	4
NCGC00249607-01	COC(=O)C(Cl)C(=O)OC	Dimethyl chloromalonate	4
NCGC00163742-03	CC(=C)C1CCC(C)=CC1	D-LIMONENE	4
NCGC00161345-04	[H]OC(=O)CC\C=C/C\C=C/C\C=C/C\C=C/C\C=C/C\C=C/CC	DOCOSAHEXAENOIC ACID	4
NCGC00017028-02	OC(=O)CCC(O)=O.CN(C)CCO[C@](C)(C1=CC=CC=C1)C2=CC=CC=N2	Doxylamine succinate	4
NCGC00091352-02	Cl\C1=C(/Cl)C2(Cl)C3C4CC(C5OC45)C3C1(Cl)C2(Cl)Cl	ENDRIN	4
NCGC00094921-01	CCCCCCCCCCCCO[S+](O)([O-])=O.CCC1OC(=O)C(C)[C@@H](O[C@H]2C[C@@](C)(OC)C(O)C(C)O2)C(C)[C@@H](OC3OC(C)CC([C@H]3OC(=O)CC)N(C)C)[C@@](C)(O)CC(C)C(=O)[C@@H](C)C(O)[C@]1(C)O	ERYTHROMYCIN ESTOLATE	4
NCGC00075916-01	CCC1(C(=O)N(COC)C(=O)N(COC)C1=O)C2=CC=CC=C2	ETEROBARBUM	4
NCGC00091583-02	CCOC1=C(O)C=CC(=C1)C=O	Ethylvanillin	4
NCGC00161393-01	CCN1CCC[C@H]1CNC(=O)C2=C(OC)C(Cl)=CC(CC)=C2O	Eticlopride hydrochloride	4
NCGC00094679-01	Cl.CC1C(CCC(C)(C)N1C)OC(=O)C(O)C2=CC=CC=C2	EUCATROPINE HYDROCHLORIDE	4
NCGC00015446-05	NC(N)=NC1=NC(=CS1)CSCC\C(N)=N\[S+](N)([O-])=O	FAMOTIDINE	4
NCGC00163886-03	CO[P](=S)(OC)OC1=C(Cl)C=C(Cl)C(=C1)Cl	Fenchlorphos	4
NCGC00164621-01	C[N+]3(CCC(C(N)=O)(C1=CC=CC=C1)C2=CC=CC=C2)CCCCC3	FENPIVERINII BROMIDUM	4
NCGC00182976-01	OC(=O)CC1=S=C(N=C1C2=CC=C(Cl)C=C2)C3=CC=CC=C3	Fentiazac	4
NCGC00182710-02	C[C@@H](OC(C)=O)OC(=O)[C@@H](C)C1=CC=C(C(F)=C1)C2=CC=CC=C2	Flurbiprofen Axetil	4
NCGC00182548-01	C[N+]1(CCF)[C@@H]2CC[C@@H]1CC(C2)OC(=O)C(O)(C3=CC=CC=C3)C4=CC=CC=C4	Flutropium	4
NCGC00182980-01	CN(CC(=O)[NH+]1CCOCC1)CC2=C(NC(=O)C3=CC=CC=C3)C=CC=C2Cl	Fominoben hydrochloride	4
NCGC00022248-03	C[C@]\12CCC(=O)\C=C1CC[C@H]3[C@@H]4CC[C@](O)(C(=O)COC(=O)CCC(O)=O)[C@@]4(C)C[C@H](O)[C@H]23	Hydrocortisone 21-hemisuccinate sodium salt	4
NCGC00166400-01	O.O.[Na+].OCS([O-])=O	Hydroxymethanesulfinic acid monosodium salt dihydrate	4
NCGC00015529-09	CC(C)CC1=CC=C(C=C1)C(C)C(O)=O	Ibuprofen	4
NCGC00018172-03	CC1CC2=C(C=CC=C2)N1NC(=O)C3=CC=C(Cl)C(=C3)[S+](N)([O-])=O	INDAPAMIDE	4
NCGC00091470-02	COC1=CC(=CC=C1O)\C=C\C	Isoeugenol	4
NCGC00017325-03	OC\C1=C\C(=O)\C(=C/O1)O	KOJIC ACID	4
NCGC00015064-02	NC(CCCNC(N)=N)C(O)=O	L-Arginine	4
NCGC00160542-01	CN1CCC(CC1)OC(=O)C(OC2=CC=C(Cl)C=C2)OC3=CC=C(Cl)C=C3	Lifibrate	4
NCGC00025098-01	ClC1=CC(=C(C=C1)C(/Cl)=C/[N]2C=NC=N2)Cl	Loreclezole hydrochloride	4
NCGC00167965-01	CC(=C\C=C\C=C(C)\C=C\C=C(C)\C=C\C1=C(C)\C[C@H](O)CC1(C)C)/C=C/C=C(C)/C=C/[C@@H]2\C(=C/[C@@H](O)CC2(C)C)C	LUTEIN	4
NCGC00181761-01	C[C@@H](NC(=O)[C@H](CCCCN)NC(=O)CC[C@@H](NC(=O)[C@H](C)NC(=O)C(C)O[C@@H]1[C@@H](NC(O)=O)C(O)O[C@H](CO)[C@H]1O[C@@H]2O[C@H](CO)[C@@H](O)[C@H](O)[C@H]2CC(C)=O)C(N)=O)C(O)=O	LYSOZYME HYDROCHLORIDE	4
NCGC00181305-01	O=C1O[Mg]2(OC(=O)C3=CC=CC=C3O2)OC4=CC=CC=C14	MAGNESIUM SALICYLATE	4
NCGC00183046-01	C(C1CN2CCC1CC2)N3C4=CC=CC=C4SC5=CC=CC=C35	Mequitazine	4
NCGC00091423-02	CC(=O)NC1=CC=CC(=C1)O	METACETAMOL	4
NCGC00160572-01	O=C(NNCNNC(=O)C1=CC=NC=C1)C2=CC=NC=C2	Metazida	4
NCGC00094179-02	Cl.CN(C)CCN(CC1=CC=CS1)C2=CC=CC=N2	METHAPYRILENE HYDROCHLORIDE	4
NCGC00017119-01	COCCC1=CC=C(OC[C@H](O)CNC(C)C)C=C1.COCCC2=CC=C(OC[C@H](O)CNC(C)C)C=C2.O[C@@H]([C@@H](O)C(O)=O)C(O)=O	Metoprolol-(+,-) (+)-tartrate salt	4
NCGC00015640-02	CC1=C(CNC2=NC=NC3=C2N=C[N]3C4OC(CO)C(O)C4O)C=CC=C1	Metrifudil	4
NCGC00164256-01	[H][C@]12CC[N@@]3CC=C(COC(=O)[C@](C)(O)[C@](C)(O)[C@@]([H])(C)C(=O)O1)[C@]23[H]	Monocrotaline	4
NCGC00183871-01	CC(=O)NC1=CC=C(C=C1)[S+]([O-])(=O)NC2=NOC(=C2)C	N-Acetyl Sulfamethoxazole	4
NCGC00167480-01	OCN1C(=O)CCC1=O	N-HYDROXYMETHYLSUCCINIMIDE	4
NCGC00094736-01	NC(=O)C1=CC(=CC(=C1)[N+]([O-])=O)[N+]([O-])=O	NITROMIDE	4
NCGC00167553-01	NCC(O)C1=CC=CC(O)=C1	NORFENEFRINE HYDROCHLORIDE	4
NCGC00015423-03	CC12CCC3C(CCC4=C3C=CC(=C4)O)C1CCC2=O	oestrone	4
NCGC00183361-01	CC1=C(C(=O)N[C@H]2C3SC(C)(C)[C@@H](N3C2=O)C([O-])=O)C(=NO1)C4=CC=CC=C4	Oxacillin sodium salt	4
NCGC00182996-01	CCOC(=O)CN1C=CC=C1C2=NC(=C(S2)C3=CC=C(OC)C=C3)C4=CC=C(OC)C=C4	PAMICOGREL	4
NCGC00182041-01	COC1=C(OC)C(C[S@@+]([O-])[C@H]2NC3=CC(OC(F)F)=CC=C3[N-]2)=NC=C1	Pantoprazole	4
NCGC00181773-01	CCC(=O)[N-]S(=O)(=O)C1=CC=C(C=C1)C2=C(C)ON=C2C3=CC=CC=C3	Parecoxib sodium	4
NCGC00165865-01	OC1(CCN(CCCC(C2=CC=C(F)C=C2)C3=CC=C(F)C=C3)CC1)C4=CC(=C(Cl)C=C4)C(F)(F)F	Penfluridol	4
NCGC00183362-01	CSCCC(NC(=O)C(CC1=C[NH]C2=CC=CC=C12)NC(=O)CCNC(=O)OC(C)(C)C)C(=O)NC(CC(O)=O)C(=O)NC(CC3=CC=CC=C3)C(N)=O	Pentagastrin	4
NCGC00160128-02	CC(C)C[C@H](NC(=O)[C@H](C)NC(=O)C[C@H](O)[C@H](CC(C)C)NC(=O)[C@@H](NC(=O)[C@@H](NC(=O)CC(C)C)C(C)C)C(C)C)[C@@H](O)CC(O)=O	PEPSTATINUM	4
NCGC00016274-04	CN1N(C(=O)/C=C1/C)C2=CC=CC=C2	Phenazone	4
NCGC00183828-01	CC(COC1=CC=CC=C1)N[NH3+]	Phenoxypropazine	4
NCGC00183021-01	C\C(=N/O)C1=CC=C(OCC(=O)N2CCCCC2)C=C1	Pifoxime	4
NCGC00167552-01	CC1CCCCN1CCCOC(=O)C2=CC=CC=C2	PIPEROCAINE HYDROCHLORIDE	4
NCGC00188690-01	CC(=O)OC1=CC2=C(CCN(C2)C(C(=O)C3CC3)C4=CC=CC=C4F)S1	Prasugrel Hydrochloride	4
NCGC00015859-07	CCN(CC)CCNC(=O)C1=CC=C(N)C=C1	PROCAINAMIDE	4
NCGC00182042-01	CNC(C)CC1CCCCC1	Propylhexadrine	4
NCGC00094384-01	COC1=CC=C(CCNC[C@@H](O)C2=CC=C(O)C=C2)C=C1OC	R(-)-Denopamine	4
NCGC00023212-07	CC/1=C/N([C@@H]\2O[C@H](CO)\C=C2)C(=O)NC1=O	RIBAVIRIN	4
NCGC00159462-02	[H][C@](CC1=CC=CC=C1)(C[C@]([H])(O)[C@]([H])(CC2=CC=CC=C2)NC(=O)OCC3=CN=CS3)NC(=O)[C@@]([H])(NC(=O)N(C)CC4=CSC(=N4)C(C)C)C(C)C	Ritonavir	4
NCGC00183130-01	CC(C)C(NC(=O)N(C)CC1=CSC(=N1)C(C)C)C(=O)NC(CC(O)C(CC2=CC=CC=C2)NC(=O)OCC3=CN=CS3)CC4=CC=CC=C4	Ritonavir	4
NCGC00167433-01	[H][C@@]12C[C@@]([H])([C@]([H])(OC(C)=O)[C@@]1(C)CC[C@@]3([H])[C@@]2([H])CC[C@@]4([H])C[C@]([H])(O)[C@]([H])(C[C@]34C)N5CCOCC5)[N+]6(CC=C)CCCC6	ROCURONIUM BROMIDE	4
NCGC00181789-01	OCC(=O)NCCCOC1=CC=CC(CN2CCCCC2)=C1	ROXATIDINE ACETATE HCl	4
NCGC00183002-01	CC(CCC1=CC=C2OCOC2=C1)NN	SAFRAZINE HYDROCHLORIDE	4
NCGC00095158-01	CC(O)C[N]1C(=NC=C1[N+]([O-])=O)C	SECNIDAZOLE	4
NCGC00181782-02	FC1=CC=C(C=C1)N2C=C(C3CCN(CCN4CCNC4=O)CC3)C5=C2C=CC(Cl)=C5	Sertindole	4
NCGC00185776-01	O.[Na+].[Na+].[O-]C(=O)CC(S[Au])C([O-])=O	Sodium aurothiomalate hydrate	4
NCGC00165978-01	[O-]S(=O)(=O)C1=CC=C(C=C)C=C1	SODIUM POLYSTYRENE SULFONATE	4
NCGC00164248-01	[H][C@@]1(CO)O[C@@](CO)(OC2([H])O[C@]([H])(CO)[C@@]([H])(O)[C@]([H])(O)[C@]2([H])O)[C@@]([H])(O)[C@]1([H])O	Sucralox	4
NCGC00018242-04	CC(=O)N[S+]([O-])(=O)C1=CC=C(N)C=C1	Sulfacetamide	4
NCGC00015970-02	C[S+]([O-])C1=CC=C(C=C1)\C=C2\C(=C(\CC(O)=O)C3=C2C=CC(=C3)F)C	Sulindac	4
NCGC00161601-01	CSC1=CC=C(\C=C2\C(C)=C(CC(O)=O)C3=C2C=CC(F)=C3)C=C1	Sulindac sulfide	4
NCGC00181783-02	C[S+]([O-])(=O)NC1=CC2=C(C=C1OC3=CC=CC=C3)C(=O)C(NC=O)=CO2	T 614	4
NCGC00183015-01	OC1=CC(=CC=C1)C2=C3NC(C=C3)=C(C4=NC(C=C4)=C(C5=CC=C(N5)C(=C6CCC2=N6)C7=CC=CC(O)=C7)C8=CC(O)=CC=C8)C9=CC(O)=CC=C9	Temoporfin	4
NCGC00017046-01	[Na+].[Na+].CC1(C)S[C@H]2[C@H](NC(=O)[C@H](C([O-])=O)C3=CSC=C3)C(=O)[N@]2[C@H]1C([O-])=O	Ticarcillin sodium	4
NCGC00159449-03	CCN(CC)CCSC(=O)C(C1=CC=CC=C1)C2=CC=CC=C2	TIFENAMILUM	4
NCGC00182555-01	[2H]C1=C([2H])C2=C(C([2H])=C1[2H])N(C3CCN(CCCC(=O)C4=CC=C(F)C=C4)CC3)C(=S)N2	Timiperone	4
NCGC00142625-03	[H]OC1=C(C)C2=C(O[C@](C)(CCC[C@H](C)CCC[C@H](C)CCCC(C)C)CC2)C(C)=C1C	TOCOPHEROL ACETATE	4
NCGC00181767-01	CC1=CC=C(C=C1)C(=O)C2=CC(O)=C(O)C(=C2)[N+]([O-])=O	TOLCAPONE	4
NCGC00182977-01	COC1=CC(C[C@H]2NCCC3=C2C=C(O)C(O)=C3)=CC(OC)=C1OC	Trimethoquinol	4
NCGC00091012-01	CC(C)(C)CC(C)(C)C1=CC=C(OCCO)C=C1	Triton X-100	4
NCGC00095041-01	CCOC(N)=O	URETHANE	4
NCGC00181035-01	CCCCC([O-])=O	Valeric acid	4
NCGC00017148-01	CC=1C2=CC3=N/C(=C/C4=C(C(=C(N4)/C=C/5\N=C(/C=C(/C1CCC(=O)O)\N2)C(=C5C)CCC(=O)OC)C=C)C)/C6=CC=C([C@H]([C@]36C)C(=O)OC)C(=O)OC.CC1=C2/C=C/3\N=C(/C=C/4\C(=C(/C(/N4)=C/C5=N/C(=C\C(=C1CCC(=O)OC)N2)/C(=C5C)CCC(=O)O)C=C)C)C6=CC=C([C@H]([C@]36C)C(=O)OC)C(=O)OC	Verteporfin	4
NCGC00182549-01	COC[C@H](N1CCN(C[C@@H]1C)C2(C)CCN(CC2)C(=O)C3=C(C)N=CN=C3C)C4=CC=C(C=C4)C(F)(F)F	vicriviroc maleate	4
NCGC00166253-02	CC(C)CCC[C@@H](C)CCC[C@@H](C)CCC[C@]1(C)CCC2=C(C)C(=C(C)C(=C2O1)C)OC(C)=O	VitaminE acetate	4
NCGC00023945-05	C\C1=C\N([C@H]2C[C@H](N=[N+]=[N-])[C@@H](CO)O2)C(=O)NC1=O	ZIDOVUDINE	4
NCGC00016280-02	NC1=NC2=C(O1)C=CC(=C2)Cl	ZOXAZOLAMINE	4
NCGC00094205-01	CN1CCN(CC1)C2CC3=C(SC4=C2C=C(Cl)C=C4)C=CC=C3.OC(=O)\C=C/C(O)=O	(?)-Octoclothepin maleate	4
NCGC00165753-01	CCCC1(CCC1)[C@H](O)C\C=C\[C@H]2[C@H](O)CC(=O)[C@@H]2CCCCCCC(=O)OC	(R)-Butaprost	4
NCGC00166215-02	OCCC1=CC=CC=C1	2-Phenylethanol	4
NCGC00163111-01	N[C@@H](CC1=CC(I)=C(O)C(I)=C1)C(O)=O	3,5-DIIODO-L-TYROSINE	4
NCGC00091400-01	NC(=S)NCC=C	Allylthiourea	4
NCGC00015073-02	NCCCNCCS[P](O)(O)=O	Amifostine	4
NCGC00183016-01	[H][C@]12SCC(CN3N=NC(C)=N3)=C(N1C(=O)[C@H]2NC(=O)C(=N/OC)\C4=CSC(N)=N4)C(O)=O	CEFTERAM	4
NCGC00095322-03	COC/1=C(OC)/C(=O)/C(=C(C)\C1=O)C\C=C(C)\CC/C=C(C)/CC/C=C(C)/CC\C=C(C)/CC/C=C(C)/CC/C=C(C)/CC/C=C(C)/CC/C=C(C)/CC/C=C(C)/CCC=C(C)C	CoenzymeQ10	4
NCGC00159441-02	CC1OC(CC(O)C1OC2CC(O)C(OC3CC(O)C(OC4OC(CO)C(O)C(O)C4O)C(C)O3)C(C)O2)OC5CCC6(C)C(CCC7C6CC(O)C8(C)C(CCC78O)C9=CC(=O)OC9)C5	DESLANOSIDE	4
NCGC00167477-01	NC(=O)C1CC2(NC(=O)NC2=O)C3=CC(F)=CC=C3O1	FIDARESTAT	4
NCGC00166321-01	[H][C@]1(O)[C@]([H])(O)[C@@](O)(COP(O)(O)=O)O[C@]1([H])COP(O)(O)=O	FOSFRUCTOSUM	4
NCGC00016627-01	CC1=CC=CC(=C1NC(=O)CN2CCN(CCCC(C3=CC=C(F)C=C3)C4=CC=C(F)C=C4)CC2)C	Lidoflazine	4
NCGC00016964-01	CCN1\C=C(\C(O)=O)C(=O)C2=CC(=C(N3CCN[C@@H](C)C3)C(=C12)F)F	Lomefloxacin hydrochloride	4
NCGC00095125-01	CCCCC1=NC(=C(CO)[N]1CC2=CC=C(C=C2)C3=CC=CC=C3C4=NN=N[NH]4)Cl	LOSARTAN	4
NCGC00017062-01	O.[Na+].CC1=C(Cl)C(=C(Cl)C=C1)NC2=C(C=CC=C2)C([O-])=O	Meclofenamic acid sodium salt monohydrate	4
NCGC00183881-01	O.Cl.COC1=C2N(\C=C(C(O)=O)/C(=O)C2=CC(=C1N3C[C@@H]4CCCN[C@@H]4C3)F)C5CC5	Moxifloxacin Hydrochloride Monohydrate	4
NCGC00015857-05	C1OC2=C(O1)C=C(CN3CCN(CC3)C4=NC=CC=N4)C=C2	PIRIBEDIL	4
NCGC00249610-01	CC(C)(C)C(=O)OCOC(=O)C1N2C(CC2=O)[S+]([O-])(=O)C1(C)C	Pivoxil Sulbactam	4
NCGC00161620-01	CCC(C)CCCCC(=O)N[C@@H](CC[NH3+])C(=O)N[C@@H]([C@@H](C)O)C(=O)N[C@@H](CC[NH3+])C(=O)N[C@H]1CCNC(=O)C(NC(=O)[C@@H](CCN)NC(=O)[C@H](CCN)NC(=O)[C@H](CC(C)C)NC(=O)[C@@H](CC(C)C)NC(=O)[C@H](CCN)NC1=O)[C@@H](C)O	Polymyxin E1	4
NCGC00166300-01	CC1=C(O)C(C=O)=C(COP(O)(O)=O)C=N1	PYRIDOXAL PHOSPHATE	4
NCGC00160461-01	[O-][N+]1=C2C=CC=CC2=[N+]([O-])C=C1	Quindoxin	4
NCGC00183874-01	CC\1=C(/CCN2CCC(CC2)C3=NOC4=C3C=CC(=C4)F)C(=O)[N@@]\5CCC[C@H](O)C5=N1	rac 9-Hydroxy Risperidone	4
NCGC00016787-01	CO[C@H]1[C@@H](C[C@H]2CN3CCC4=C([NH]C5=C4C=CC(=C5)OC)[C@@H]3C[C@@H]2[C@H]1C(=O)OC)OC(=O)\C=C/C6=CC(=C(OC)C(=C6)OC)OC	Rescinnamin	4
NCGC00167542-01	[H][C@@]12C(=O)CC[C@]13CCC(C)[C@@]2(C)[C@@]([H])(C[C@@](C)(C=C)[C@@]([H])(O)[C@]3([H])C)OC(=O)CSCCN(CC)CC	TIAMULIN	4
NCGC00163256-01	CN\C(NCCSCC1=CSC(\N=C(\N)N)=N1)=N\C#N	TIOTIDINE	4
NCGC00015999-10	CCCCNC(=O)N[S+]([O-])(=O)C1=CC=C(C)C=C1	TOLBUTAMIDE	4
NCGC00168258-01	CC1=NN=C2C\N=C(\C3=C(Cl)C=CC=C3)C4=C(C=CC(=C4)Cl)[N]12	TRIAZOLAM	4
NCGC00162369-02	CN([C@@H]1CC[C@]2(CCCO2)C[C@H]1N3CCCC3)C(=O)CC4=CC=C(Cl)C(Cl)=C4	U-62066	4
NCGC00181797-01	[H][C@](CC(C)C)(NC)C(=O)N[C@@]1([H])C(=O)N[C@@]([H])(CC(N)=O)C(=O)N[C@]2([H])C3=CC(OC4=CC=C(C=C4Cl)[C@@]1([H])O)=C(O[C@]5([H])OC(CO)[C@@]([H])(O)[C@]([H])(O)[C@@]5([H])O[C@@]6([H])C[C@](C)(N)[C@]([H])(O)[C@]([H])(C)O6)C(OC7=CC=C(C=C7Cl)[C@@]([H])(O)[C@]8([H])NC(=O)[C@]([H])(NC2=O)C9=CC=C(O)C(=C9)C%10=C(O)C=C(O)C=C%10[C@]([H])(NC8=O)C(O)=O)=C3	VANCOMYCIN HYDROCHLORIDE	4
NCGC00016902-01	CCC1=CC=CC(=C1NC(=O)CN(CC(O)=O)CC(O)=O)CC	Etifenin	4
NCGC00159450-02	CCOC1=CC=C(C=C1)C(=O)OCCN(CC)CC	PARETHOXYCAINE HYDROCHLORIDE	4
NCGC00016963-01	CCN1CCC[C@@H]1CNC(=O)C2=C(O)C(=CC(=C2OC)Cl)CC	S(-)Eticlopride hydrochloride	4
NCGC00016804-01	OCCOCCOC(=O)C1=C(NC2=CC=CC(=C2)C(F)(F)F)C=CC=C1	Etofenamate	4
NCGC00016983-01	CC1(C)O[C@@H]2C[C@@H]3[C@@H]4C[C@@H](F)\C5=C\C(=O)\C=C/[C@]5(C)[C@H]4[C@H](O)C[C@@]3(C)[C@]2(O1)C(=O)CO	Flunisolide	4
NCGC00015466-08	NCC1(CCCCC1)CC(O)=O	Gabapentin	4
NCGC00016481-01	COC1=C(O)C=C(C=C1)[C@@H]2CC(=O)C3=C(O2)C=C(O[C@@H]4O[C@@H](CO[C@@H]5O[C@@H](C)[C@@H](O)[C@@H](O)[C@H]5O)[C@@H](O)[C@@H](O)[C@H]4O)C=C3O	Hesperidin	4
NCGC00017106-01	[Na+].CC1(C)S[C@H]2[C@H](NC(=O)[C@@H](NC(=O)N3CCNC3=O)C4=CC=CC=C4)C(=O)[N@]2[C@H]1C([O-])=O	Azlocillin sodium salt	4
NCGC00163450-02	CNC(=O)[C@H](CC1=C[NH]C2=C1C=CC=C2)NC(=O)[C@H](CC(C)C)CC(=O)NO	ILOMASTATUM	4
NCGC00027930-04	ClC1=CC=C(C=C1)C(=O)NCCN2CCOCC2	Moclobemide	4
NCGC00016277-01	[O-][N+](=O)C1=CN=C(S1)N2CCNC2=O	Niridazole	4
NCGC00090991-02	CN(C)CC1=CC=CC=C1	N,N-Dimethylbenzylamine	4
NCGC00181786-01	CN[S+]([O-])(=O)CCC1=CC=C2NC=C(C3CCN(C)CC3)C2=C1	Naratriptan Hydrochloride	4
NCGC00182035-01	CCN(CC)C1=CC=C(\N=N\C2=CC=C(C=C2)[S+]([O-])(=O)N(C)C)C(=C1)[S+]([O-])(=O)NCC[N+]3=CC=CC=C3	ORANGE OIL	4
NCGC00016812-01	ClC1=CC=C(CC[C@H](C[N]2C=CN=C2)SC3=C(Cl)C=CC=C3Cl)C=C1	Butoconazole nitrate	4
NCGC00160395-01	CN(C)CCN1C2=CC=CC=C2N(C)C3=CC=CC=C3C1=O	Dibenzepina	4
NCGC00015562-18	COC1=CC2=C(C=C1)[N](C(=C2CC(O)=O)C)C(=O)C3=CC=C(Cl)C=C3	Indometacin	4
NCGC00182704-01	ClC1=CC(Cl)=C(C=C1)[C@@H]2CS\C(S2)=C(\C#N)N3C=CN=C3	Luliconazole	4
NCGC00091009-03	C[C@]1(O)CC[C@H]2[C@@H]3CCC/4=C/C(=O)CC[C@]4(C)[C@H]3CC[C@]12C	Mesterone	4
NCGC00164484-02	NC(CCC(=O)NC(CSSCC(NC(=O)CCC(N)C(O)=O)C(=O)NCC(O)=O)C(=O)NCC(O)=O)C(O)=O	Oxiglutatione	4
NCGC00182981-01	CC[C@@H](C1=NOC(CCN(CC)CC)=N1)C2=CC=CC=C2	Proxazole citrate	4
NCGC00016978-01	CCOC1=C(C=CC(=C1)CC(=O)N[C@@H](CC(C)C)C2=C(C=CC=C2)N3CCCCC3)C(O)=O	Repaglinide	4
NCGC00167421-01	FCOC(C(F)(F)F)C(F)(F)F	SEVOFLURANE	4
NCGC00182078-02	C[C@H](CN1CCCCC1)C(=O)C2=CC=C(C)C=C2	Tolperisone HCl	4
NCGC00183005-01	O=C(CCC1CCN(CC2=CC=CC=C2)CC1)C3=CC=C4CCCCNC4=C3	ZANAPEZIL FUMARATE	4
NCGC00016250-01	CN(CCCCCCCCCCN(C)C(=O)OC1=C(C=CC=C1)[N+](C)(C)C)C(=O)OC2=C(C=CC=C2)[N+](C)(C)C	Demecarium bromide	4
NCGC00090776-02	C1\C=C/C2C\3CC(\C=C3)C12	Dicyclopentadiene	4
NCGC00016356-01	OC[C@H](O)[C@H](O[C@@H]1O[C@@H](CO)[C@@H](O)[C@@H](O)[C@H]1O)[C@H](O)[C@H](O)C(O)=O	Lactobionic acid	4
NCGC00090874-04	CCCCOCCOCCOCC1=CC2=C(OCO2)C=C1CCC	Piperonyl butoxide	4
NCGC00016738-01	CN(N=O)C(=O)N[C@@H]1[C@@H](O)O[C@@H](CO)[C@@H](O)[C@H]1O	Streptozotocin	4
NCGC00091351-03	[O-][N+](=O)C1=CC=CC(=C1)[N+]([O-])=O	1,3-DINITROBENZENE	4
NCGC00090698-04	N=C(NC1=CC=CC=C1)NC2=CC=CC=C2	1,3-Diphenylguanidine	4
NCGC00091088-05	O1C=CC2=C1C=CC=C2	2,3-Benzofuran	4
NCGC00090791-03	NC1=NC=NC2=C1N=C[N]2[C@H]3CC[C@@H](CO)O3	2',3'-DIDEOXYADENOSINE	4
NCGC00091657-02	CCOCCOC(C)=O	2-Ethoxyethyl acetate	4
NCGC00090827-04	COC1=C(O)C=CC=C1	2-Methoxyphenol	4
NCGC00164077-02	NC1=CC=C(C=C1)\N=N\C2=CC=CC=C2	4-Aminoazobenzene	4
NCGC00090986-03	CCCCCCCCC1=CC=C(O)C=C1	4-Octylphenol	4
NCGC00090702-02	CC1=C(O)C=C(N)C=C1	5-Amino-o-cresol	4
NCGC00163735-04	ClC1=CC=C(C=C1)C2=C(NC(=O)C3=C(Cl)N=CC=C3)C=CC=C2	Boscalid	4
NCGC00091011-05	OC[C@@H](NC(=O)C(Cl)Cl)[C@H](O)C1=CC=C(C=C1)[N+]([O-])=O	Chloramphenicol	4
NCGC00095078-01	CCC(=O)O[C@]1(C(C)CC2C3CCC/4=C/C(=O)/C=C\[C@@]4(C)[C@]3(F)C(O)C[C@@]12C)C(=O)CCl	CLOBETASOL PROPIONATE	4
NCGC00244579-01	ClC/1=C(Cl)/[C@@]2(Cl)[C@H]3[C@H]4C[C@H]([C@@H]5O[C@H]45)[C@H]3[C@]1(Cl)C2(Cl)Cl	Dieldrin	4
NCGC00163771-03	COCCOCCO	Diethylene glycol monomethyl ether	4
NCGC00163774-04	CCCS[P](=O)(OCC)SCCC	Ethoprop	4
NCGC00163774-04	CCCS[P](=O)(OCC)SCCC	Ethoprop	4
NCGC00024853-05	CCN1CCC[C@H]1CNC(=O)C2=C(OC)C=CC(=C2)[S+](N)([O-])=O	Levosulpiride	4
NCGC00015572-04	NC(=N)NCC1=CC=CC(=C1)I	m-Iodobenzylguanidine hemisulfate	4
NCGC00016881-01	CCN[C@@H]1C[C@H](N)[C@H](O[C@@H]2O\C(=C/C[C@H]2N)CN)[C@@H](O)[C@@H]1O[C@@H]3OC[C@@](C)(O)[C@@H](NC)[C@H]3O	Netilmicin sulfate	4
NCGC00164164-02	CN1C(=O)C2=CC=CC=C2C1=O	N-Methylphthalimide	4
NCGC00164164-02	CN1C(=O)C2=CC=CC=C2C1=O	N-Methylphthalimide	4
NCGC00163903-03	[O-][S](=O)(=O)C(F)(F)C(F)(F)C(F)(F)C(F)(F)F	Potassium nonafluoro-1-butanesulfonate	4
NCGC00247728-01	CN(C)CCC1=C[NH]C2=CC=CC(=C12)O	Psilocin	4
NCGC00247732-01	CN(C)CCC1=C[NH]C2=CC=CC(=C12)O[P](O)(O)=O	Psilocybin	4
NCGC00247712-01	CCCC(C)C1(CC=C)C(=O)NC(=O)NC1=O	R-(+)-Secobarbital	4
NCGC00091163-03	CC(C)C(C)(C)C(C)(C)C(C)(C)S	tert-Dodecanethiol	4
NCGC00091163-03	CC(C)C(C)(C)C(C)(C)C(C)(C)S	tert-Dodecanethiol	4
NCGC00160473-01	CCOC(=O)NC1=CC=C2CCC3=CC=CC=C3N(C(=O)CN(C)C)C2=C1	Tiracizine	4
NCGC00095162-01	CCC1OC(=O)CC(O)C(C)[C@@H](O[C@@H]2OC(C)[C@H](O[C@@H]3C[C@@](C)(O)C(O)C(C)O3)C(C2O)N(C)C)[C@H](CC=O)CC(C)C(=O)/C=C/C(=C/[C@@H]1COC4OC(C)C(O)C(OC)[C@@H]4OC)C	TYLOSIN TARTRATE	4
NCGC00183878-01	C[C@H](C(O)=O)C1=CC2=C(SC3=C(C=CC=C3)C(=O)C2)C=C1	Zaltoprofen	4
NCGC00247695-01	CCC(=O)N(C1CCN(CC1C)C(C)CC2=CC=CS2)C3=CC=CC=C3	(?)-cis-N-[3-Methyl-1-[2-(2-thienyl)ethyl]-4-piperidyl]-N-phenylpropanamide	4
NCGC00247718-01	NC1(CCCCC1)C2=CC=CC=C2	1-Phenylcyclohexyl	4
NCGC00168261-01	CCCCCC1=CC2=C(C(=C1)O)C3=CC(=CC=C3C(C)(C)O2)C	Cannabinol	4
NCGC00165774-02	O[C@@H](COC1=CC(Cl)=CC=C1)\C=C\[C@H]2[C@H](O)C[C@H](O)[C@@H]2C\C=C/CCCC([O-])=O	CLOPROSTENOL SODIUM	4
NCGC00178154-03	CC[C@H]1OC(=O)[C@H](C)[C@@H](O[C@H]2C[C@@](C)(OC)[C@@H](O)[C@H](C)O2)[C@H](C)[C@@H](O[C@@H]3O[C@H](C)C[C@@H]([C@H]3O)N(C)C)[C@](C)(O)C[C@@H](C)[C@@H]4N[C@@H](COCCOC)O[C@H]([C@H]4C)[C@]1(C)O	DIRITHROMYCIN	4
NCGC00160437-01	CCN(CC)[S+]([O-])(=O)C1=CC=C(C=C1)C(O)=O	Etebenecid	4
NCGC00160649-01	CC1=CC=C(C=C1)[S+]([O-])(=O)NC(=O)NC2CCCCC2	Glycyclamide	4
NCGC00167501-01	CC1=CC=CC=C1N2C(=C)NC3=CC=CC=C3C2=O	METHAQUALONE	4
NCGC00091124-02	C\C1=C\C(=O)NC(=S)N1	METHYLTHIOURACIL	4
NCGC00092278-02	OC(=O)[C@H]1CN(CCN1)C/C=C/[P](O)(O)=O	MIDAFOTELUM	4
NCGC00163597-03	CCCCCCC(=O)CCCCCC/C=C/C[C@@H](O)[C@H](O)[C@@](N)(CO)C(O)=O	Myriocin from Mycelia sterilia	4
NCGC00160509-01	NNC1=C2C=CC=CC2=C(CC3=CC=NC=C3)N=N1	Picodralazine	4
NCGC00165899-01	CS(=O)(=O)NC(=O)CCC\C=C/C[C@@H]1[C@@H](\C=C\[C@@H](O)COC2=CC=CC=C2)[C@H](O)CC1=O	Sulprostone	4
NCGC00247684-01	CC(=O)OC1(CCN(CCC2=CC=CC=C2)CC1)C3=CC=CC=C3	1-(2-Phenylethyl)-4-phenyl-4-acetoxypiperidine	4
NCGC00247723-01	CCNC(C)CC1=CC2=C(OCO2)C=C1	(?)-N-Ethyl-3,4-methylenedioxyamphetamine	4
NCGC00091278-03	NC1=CC(=C(N)C=C1)[N+]([O-])=O	2-Nitro-1,4-phenylenediamine	4
NCGC00025302-01	FC1=CC=C(C=C1)C(=O)C2CCN(CC2)CCN3C(=S)NC4=CC=CC=C4C3=O	Altanserin hydrochloride	4
NCGC00094987-01	NCC(O)CC(O)=O	AMINOHYDROXYBUTYRIC ACID	4
NCGC00183022-01	CC(=O)C1=CC=C(OCC(=O)N2CCCCC2)C=C1	Ethanone, 2-(4-acetylphenoxy)-1-(1-piperidinyl)-	4
NCGC00183128-01	CC12CCC(C)(CC1C3=CC(=O)C4C5(C)CCC(OC6OC(C(O)C(O)C6OC7OC(C(O)C(O)C7O)C(O)=O)C(O)=O)C(C)(C)C5CCC4(C)C3(C)CC2)C(O)=O	Glycyrrhetinic acid	4
NCGC00182997-01	CCCCC\C=C\C\C=C\CCCCCCCC(=O)NC(C)C1=CC=CC=C1	MELINAMIDE	4
NCGC00160599-01	C(CN1C2=CC=CC=C2SC3=CC=CC=C13)N4CCCC4	PARATHIAZINUM	4
NCGC00024772-01	NC1=C[N+](=NO1)N2CCOCC2	SIN-1 chloride	4
NCGC00164240-01	[H][C@@](O)(COC(=O)CCCCCCC\C=C/CCCCCCCC)[C@@]1([H])OC[C@]([H])(O)[C@@]1([H])O	Sorbitan, mono-(9Z)-9-octadecenoate	4
NCGC00163910-02	CO[P](=S)(OC)OC1=CC=C(SC2=CC=C(O[P](=S)(OC)OC)C=C2)C=C1	TEMEFOSUM	4
NCGC00185754-01	NCCCC[C@H](NC(=O)[C@@H]1CCCN1C(=O)[C@@H]2CSSC[C@H](NC(=O)CNC(=O)CNC(=O)CN)C(=O)N[C@@H](CC3=CC=C(O)C=C3)C(=O)N[C@@H](CC4=CC=CC=C4)C(=O)N[C@@H](CCC(N)=O)C(=O)N[C@@H](CC(N)=O)C(=O)N2)C(=O)NCC(N)=O	TERLIPRESSIN	4
NCGC00159411-02	OCCN(CCO)CCO	Trolamine	4
NCGC00016543-01	NC(=N)NC(=N)NCCC1=CC=CC=C1	Phenformin hydrochloride	4
NCGC00183363-01	CSCC[C@H](NC(=O)[C@H](CC1=CC=C(O[S+](O)([O-])=O)C=C1)NC(=O)[C@@H](N)CC(O)=O)C(=O)NCC(=O)N[C@@H](CC2=C[NH]C3=CC=CC=C23)C(=O)NC(CCSC)C(=O)N[C@@H](CC(O)=O)C(=O)N[C@@H](CC4=CC=CC=C4)C(N)=O	(Tyr[SO3H]27)Cholecystokinin fragment 26-33 Amide	4
NCGC00096015-01	OCC1OC(S[Au])[C@H](O)C(O)C1O	AUROTHIOGLUCOSE	4
NCGC00167544-01	CC(C)(C)CC(C)(C)C1=CC(CC2=CC(=CC(N3N=C4C=CC=CC4=N3)=C2O)C(C)(C)CC(C)(C)C)=C(O)C(=C1)N5N=C6C=CC=CC6=N5	BISOCTRIZOLE	4
NCGC00095896-01	CC(=C/C=C/C=C(C)/C=C/C=C(C)/C=C/C1=C(C)/C(=O)CCC1(C)C)\C=C\C=C(C)\C=C\C2=C(C)\C(=O)CCC2(C)C	CANTHAXANTHIN (euglenanone)	4
NCGC00183026-01	CCOC(=O)OCC\C(SC(=O)OCC)=C(/C)N(CC1=C(N)N=C(C)N=C1)C=O	CETOTIAMINE HYDROCHLORIDE	4
NCGC00178241-02	Cl[Pt]Cl	cis-Diamineplatinum(II) dichloride	4
NCGC00017074-02	C[S+](O)([O-])=O.CC(C)[C@@]5(NC(=O)[C@H]1C[C@@H]2[C@H](CC3=CNC4=C3C2=CC=C4)N(C)C1)O[C@]6(O)[C@H]7CCCN7C(=O)CN6C5=O	Dihydroergotoxine mesylate	4
NCGC00160510-01	CCOC1=CC=C(NC(=S)NC2=CC=C(OCC)C=C2)C=C1	Etocarlida	4
NCGC00182066-02	CC(=O)OCC(=O)[C@]1(O)C(=C)C[C@@H]2[C@H]3CCC4=CC(=O)C=C[C@]4(C)[C@@]3(F)[C@@H](O)C[C@]12C	Fluprednidene acetate	4
NCGC00016230-01	CN1[C@@H]2CC[C@@H]1CC(C2)OC(=O)[C@@H](O)C3=CC=CC=C3	Homatropine hydrobromide (R,S)	4
NCGC00188433-01	CN[C@H]1C[C@@H](N)[C@H](O)[C@@H](O[C@@H]2O[C@H](CO)[C@H](O)[C@@H]3O[C@]4(O[C@@H]23)O[C@H]([C@@H](N)CO)[C@H](O)[C@@H](O)[C@H]4O)[C@@H]1O	Hygromycin B	4
NCGC00181084-01	[H]C1=C([H])C([H])=C(C([H])=C1[H])C([H])([H])[C@]([H])(N(C([H])([H])[H])C([H])([H])[H])C2=C([H])C([H])=C([H])C([H])=C2[H]	LEFETAMINE HYDROCHLORIDE	4
NCGC00022304-05	CC(=O)N[C@@H](CS)C(O)=O	N-acetylcysteine	4
NCGC00188865-01	CN(C1=CC2=NN(C)C(C)=C2C=C1)C3=NC(NC4=CC=C(C)C(=C4)[S+](N)([O-])=O)=NC=C3	Pazopanib	4
NCGC00165864-02	NC(=O)C1(CCN(CCCC(=O)C2=CC=C(F)C=C2)CC1)N3CCCCC3	PIPAMPERONE HYDROCHLORIDE	4
NCGC00015856-08	CN1CCN(CCCN2C3=C(SC4=C2C=C(Cl)C=C4)C=CC=C3)CC1	Prochlorperazine dimaleate	4
NCGC00090756-09	CC(=O)OC\C=C(C)\C=C\C=C(C)\C=C\C1=C(C)\CCCC1(C)C	Retinyl acetate	4
NCGC00159452-02	FC1=CC=C2OCC[C@]3(NC(=O)NC3=O)C2=C1	Sorbinil	4
NCGC00182978-01	OCCN1CCN(CC1)C(=O)CN2[C@H]3C=C(Cl)C=C[C@@H]3SC2=O	Tiaramide hydrochloride	4
NCGC00182028-01	CCC[C@]2(CCC1=CC=CC=C1)CC(O)=C([C@H](CC)C3=CC=CC(N[S+]([O-])(=O)C4=CC=C(C=N4)C(F)(F)F)=C3)C(=O)O2	TIPRANAVIR	4
NCGC00182085-01	O.Cl.CCCC[S+]([O-])(=O)N[C@@H](CC1=CC=C(OCCCCC2CCNCC2)C=C1)C(O)=O	Tirofiban	4
NCGC00167439-01	[H][C@@]1(CC[C@@]2([H])[C@]3([H])CCC4=CC(=O)CCC4=C3C=C[C@]12C)OC(C)=O	TRENBOLONE ACETATE	4
NCGC00159320-03	CC(=O)OCC(=O)[C@@]1(O)[C@@H](C[C@H]2[C@@H]3CC\C4=C\C(=O)\C=C/[C@]4(C)[C@@]3(F)[C@@H](O)C[C@]12C)OC(C)=O	Triamcinolone diacetate	4
NCGC00159520-02	[H][C@](N)(C(C)C)C(=O)OCCOCN1C=NC2=C1N=C(N)N=C2O	Valacyclovir hydrochloride	4
NCGC00181117-01	[H]OC1=C([H])C([H])=C([H])N=C1C(=O)N([H])C2([H])C(=O)N([H])C([H])(C(=O)N3C([H])([H])C([H])([H])C([H])([H])C3([H])C(=O)N(C([H])([H])[H])C([H])(C(=O)N4C([H])([H])C([H])([H])C(=O)C([H])([H])C4([H])C(=O)N([H])C([H])(C5=C([H])C([H])=C([H])C([H])=C5[H])C(=O)OC2([H])C([H])([H])[H])C([H])([H])C6=C([H])C([H])=C([H])C([H])=C6[H])C([H])([H])C([H])([H])[H]	VIRGINIAMYCIN	4
NCGC00091830-04	CCO[P](=O)(NC(C)C)OC1=CC=C(SC)C(=C1)C	Fenamiphos	4
NCGC00161254-02	CCCCCC(O)\C=C\C=O	(±)-4-Hydroxynon-2-enal	4
NCGC00183006-01	FC1=CC=CC=C1C2=N[C@H](NC(=O)C3=CC4=C(N3)C=CC=C4)C(=O)N5CCC6=C5C2=CC=C6	1H-Indole-2-carboxamide, N-[(3R)-1-(2-fluorophenyl)-3,4,6,7-tetrahydro-4-oxopyrrolo[3,2,1-jk][1,4]benzodiazepin-3-yl]-	4
NCGC00159461-02	[H][C@@](O)(CN(CC(C)C)[S+]([O-])(=O)C1=CC=C(N)C=C1)[C@]([H])(CC2=CC=CC=C2)NC(=O)O[C@@]3([H])CCOC3	Amprenavir	4
NCGC00183840-01	CCC(=O)OC1[C@H](C[C@H]2[C@@H]3CC[C@H]4C[C@H](OC(C)=O)[C@H](C[C@]4(C)[C@H]3CC[C@]12C)N5CCCCC5)N6CCCCC6	Androstane-3,17-diol, 2,16-di-1-piperidinyl-, 3-acetate 17-propanoate, (2¿,3a,5a,16¿,17¿)-	4
NCGC00182707-02	CCC1(CC2=C(C1)C=CC=C2)C3=CN=CN3	Atipamezole Hydrochloride	4
NCGC00182063-02	CCOC(=O)NNC1=NN=C(C=C1)N(CC)CC(C)O	Cadralazine	4
NCGC00167845-01	[Na]OC(=O)C(Cl)Cl	DCA	4
NCGC00167505-01	[H][C@@]12CCCN1C(=O)[C@]([H])(CC3=CNC4=CC=CC=C34)NC(=O)[C@]([H])(CC(O)=O)NC(=O)CNC(=O)[C@]([H])(CCCCNC(N)=N)NC(=O)CCSSC[C@]([H])(NC2=O)C(N)=O	EPTIFIBATIDE	4
NCGC00181039-01	CCCCC\C=C\C\C=C\CCCCCCCC(=O)OCC	ETHYL LINOLEATE	4
NCGC00167522-01	OC(CNCCCCCCNCC(O)C1=CC=C(O)C(O)=C1)C2=CC=C(O)C(O)=C2	HEXOPRENALINE SULFATE	4
NCGC00188864-01	COC1=CC(=CC=C1OCCCN2CCC(CC2)C3=NOC4=C3C=CC(F)=C4)C(C)=O	Iloperidone	4
NCGC00247727-01	CCCN(CCC)CCC1=C[NH]C2=CC=CC=C12	N,N-Dipropyltryptamine	4
NCGC00159393-02	[H][C@@](CC1=CC=C(O)C=C1)(NC(C)=O)C(O)=O	N-ACETYL-TYROSINE	4
NCGC00095157-04	COC(=O)NC1=NC2=CC=C(C=C2[NH]1)[S+]([O-])C3=CC=CC=C3	Oxfendazole	4
NCGC00167564-01	CN1C2=C(NC(Br)=N2)C(=O)N(C)C1=O	PAMABROM	4
NCGC00166118-01	NCC1=CC=CN=C1	Picolamina	4
NCGC00016594-01	CCCN[C@@H](C)C(=O)NC1=C(C)C=CC=C1	Prilocaine hydrochloride	4
NCGC00183108-01	NC(=N)C1=CC=C(OCCCOC2=CC=C(C=C2)C(N)=N)C=C1	Propamidine	4
NCGC00183027-01	CCCOC(=O)CC1=CC(OC)=C(OCC(=O)N(CC)CC)C=C1	Propanidid	4
NCGC00182077-02	CC[C@H]1OC(=O)[C@H](C)[C@@H](OC2CC(C)(OC)C(O)C(C)O2)[C@H](C)[C@@H](OC3OC(C)CC(C3O)N(C)C)[C@](C)(O)C[C@@H](C)\C(=N/OCOCCOC)[C@H](C)[C@@H](O)[C@]1(C)O	Roxithromycin	4
NCGC00015908-05	O=C1NCN(C2=CC=CC=C2)C13CCN(CC3)CC4COC5=C(O4)C=CC=C5	SPIROXATRINE	4
NCGC00164518-01	CCC(C)(S(=O)(=O)CC)S(=O)(=O)CC	SULFONETHYLMETHANE	4
NCGC00094439-01	[Cl-].CC[N+](CC)(CC)CC	Tetraethylammonium chloride	4
NCGC00015725-02	C[S+]([O-])(=O)NC1=C(OC2=CC=CC=C2)C=C(C=C1)[N+]([O-])=O	Nimesulide	4
NCGC00016643-01	CC1=CC2=C(O1)C(=C3OC(=O)\C=C(C)/C3=C2)C	Trioxsalen	4
NCGC00164479-01	[H]C1(O)CCC2C3CCC4=CC(=O)CC[C@]4([H])C3CC[C@]12C	19-Norandrostenolone	4
NCGC00090816-02	NC1=CC=C(O)C=C1	4-Aminophenol	4
NCGC00161622-02	CC(C)C1NC(=O)[C@@H](NC(=O)C2=C3\N=C\4/C(=C(/C)C(=O)\C(=C4C(=O)N[C@H]5[C@@H](C)OC(=O)C(C(C)C)N(C)C(=O)CN(C)C(=O)[C@@H]6CCCN6C(=O)C(NC5=O)C(C)C)N)OC3=C(C)C=C2)[C@@H](C)OC(=O)C(C(C)C)N(C)C(=O)CN(C)C(=O)[C@@H]7CCCN7C1=O	Actinomycin DÃ¸	4
NCGC00025002-02	CCN(CC)CC1CCCCN1CC(=O)N2C3=C(C=CC=C3)C(=O)NC4=C2N=CC=C4	AF-DX 116	4
NCGC00163953-03	CC(C)=CC1C(C(=O)OC\2CC(=O)\C(=C2C)CC=C)C1(C)C	Allethrin	4
NCGC00164379-01	NC1=CC(=CNC1=O)C2=CC=NC=C2	Amrinone	4
NCGC00095252-01	CC(C)=CCC[C@](C)(O)C1CC\C(=C/C1)C	BISABOLOL	4
NCGC00185745-01	COC/1=C(/N2[C@H](SC1)[C@H](NC(=O)C(N)C/3\C=C/C/C=C3)C2=O)C(O)=O	Cefradoxil	4
NCGC00095762-01	CN1CC(=O)NC1=N	CREATININE	4
NCGC00160521-01	[H][C@@]1(CC(OC)[C@@]([H])(O)C(C)O1)O[C@@]2([H])[C@]([H])(C)C(=O)O[C@@]([H])(CC)[C@](C)(O)[C@@]([H])(O)[C@]([H])(C)C(=O)[C@@]([H])(C)C[C@](C)(O)[C@@]([H])(O[C@]3([H])OC(C)CC(C3OC(=O)CC)N(C)C)[C@]2([H])C	ERYTHROMYCIN	4
NCGC00024257-04	CNC[C@H](O)C1=CC=CC(=C1)O	Fenilefrina	4
NCGC00022408-03	C[C@@H]1C[C@H]2[C@@H]3C[C@H](F)C/4=C/C(=O)/C=C\[C@]4(C)[C@@]3(F)[C@@H](O)C[C@]2(C)[C@@]1(O)C(=O)COC(=O)C(C)(C)C	Flumethasone pivalate	4
NCGC00160537-04	CC(C)OC1=CC(=CC=C1)NC(=O)C2=CC=CC=C2C(F)(F)F	Flutolanil	4
NCGC00182029-01	OP(O)(=O)OC(CN1C=NC=N1)(CN2C=NC=N2)C3=CC=C(F)C=C3F	Fosfluconazole	4
NCGC00164529-01	CCCCCCCCCCCCCCCCCC(=O)OCC(O)CO	GLYCERYL MONOSTEARATE	4
NCGC00095037-01	CCCC(=O)O[C@@]1(CCC2[C@@H]3CCC/4=C/C(=O)CC[C@]4(C)C3C(O)C[C@@]12C)C(=O)CO	HYDROCORTISONE BUTYRATE	4
NCGC00015570-04	CC[N]1C=CN=C1CC2COC3=C(O2)C=CC=C3	IMILOXAN	4
NCGC00182072-02	COC1=C(OCC2CNC(=O)O2)C=CC=C1	Mephenoxalone	4
NCGC00163724-03	COC/1=N/N(CS[P](=S)(OC)OC)C(=O)S1	Methidathion	4
NCGC00167557-01	[H][C@](N)(CC[S+](C)C)C(O)=O	METHYLMETHIONINE SULFONIUM CHLORIDE	4
NCGC00166149-01	CCN(CC1=CC=C(Cl)N=C1)C(\NC)=C\[N+]([O-])=O	NITENPYRAM	4
NCGC00181023-01	CC1=C(SC2=CC=NC=C2)C3=C(C=C1)N=C(N)N=C3O	NOLATREXED	4
NCGC00179341-02	CN1C2=C(C3=C1C=CC=C3)C(=O)C(CN4C=CN=C4C)CC2	Ondansetron	4
NCGC00162068-04	OCCN1CCN(CCCN2C3=C(C=CC=C3)\C=C/C4=C2C=CC=C4)CC1	Opipramol HCl	4
NCGC00159433-02	NCCC(O)(P(O)(O)=O)P(O)(O)=O	Pamidronate disodium	4
NCGC00091338-01	CC1=C(Cl)C=CC(=C1)O	p-Chloro-m-cresol	4
NCGC00159388-02	[O-][N+](=O)OCC(CO[N+]([O-])=O)(CO[N+]([O-])=O)CO[N+]([O-])=O	PENTAERYTHRITOL TETRANITRATE	4
NCGC00182969-01	[H][C@@]12C(=O)CC[C@]13CCC(C)[C@@]2(C)[C@@]([H])(C[C@@](C)(C=C)[C@@]([H])(O)[C@]3([H])C)OC(=O)CO	Pleuromutilin	4
NCGC00181354-01	CC(C)CCC[C@@H](C)CCC[C@@H](C)CCC[C@]1(C)CCC2=C(O1)C(C)=C(C)C(OC(=O)\C=C(C)\C=C\C=C(C)\C=C\C3=C(C)CCCC3(C)C)=C2C	TOCORETINATE	4
NCGC00167467-01	[H][C@@]12C[C@@]([H])([C@]([H])(OC(C)=O)[C@@]1(C)CC[C@@]3([H])[C@@]2([H])CC[C@@]4([H])C[C@]([H])(OC(C)=O)[C@]([H])(C[C@]34C)N5CCCCC5)[N+]6(C)CCCCC6	VECURONIUM BROMIDE	4
NCGC00016499-01	C[C@@H]1C[C@H](CC(C)(C)N1C)OC(=O)[C@@H](O)C2=CC=CC=C2	Eucatropine hydrochloride	4
NCGC00016304-01	C[C@@]12CC[C@H]\3[C@@H](CC\C4=C3CCC(=O)C4)[C@H]1CC[C@]2(O)C#C	Norethynodrel	4
NCGC00016777-01	CC(C)(C)C1=CC(=CC(=C1O)C(C)(C)C)SC(C)(C)SC2=CC(=C(O)C(=C2)C(C)(C)C)C(C)(C)C	Probucol	4
NCGC00016398-01	N[S+]([O-])(=O)C1=C(Cl)C=C2N[C@H](N[S+]([O-])(=O)C2=C1)C(Cl)Cl	Trichlormethiazide	4
NCGC00247354-02	CCN1\N=N/N(CCN2CCC(CC2)(COC)N(C(=O)CC)C3=CC=CC=C3)C1=O	Alfentanil	4
NCGC00013130-03	CC1=NC2=CC=C(NC(=O)NC3=CC=C4N=C(C)C=C(N)C4=C3)C=C2C(N)=C1	AMINOQUINURIDUM	4
NCGC00016629-01	CC1(C)S[C@H]2[C@H](NC(=O)C3(N)CCCCC3)C(=O)[N@]2[C@H]1C(O)=O	Cyclacillin	4
NCGC00188443-01	CC1=C(C=CC=C1)N2\C=C/N(CCC3=NN=C4CCCCN34)\C=C/2	Dapiprazole hydrochloride	4
NCGC00091320-02	CCCCCCCCCC(O)=O	Decanoic acid	4
NCGC00092361-05	CCCCC[C@H](O)\C=C\[C@H]1[C@H](O)CC(=O)[C@@H]1C\C=C/CCCC(O)=O	DINOPROSTONE	4
NCGC00095089-01	OC(C[N]1C=NC=N1)(C[N]2C=NC=N2)C3=CC=C(F)C=C3F	FLUCONAZOLE	4
NCGC00182068-03	CC1C[N]23CC[N]45CC[N]67CC[N]8(CC2)CC(=O)[O-][Gd+3]3468([OH]1)([O-]C(=O)C5)[O-]C(=O)C7	GADOTERIDOL	4
NCGC00181095-01	[H]C1=C(N(C(=N1)C([H])(C([H])([H])[H])C([H])([H])[H])C([H])([H])[H])[N+]([O-])=O	IPRONIDAZOLE	4
NCGC00163233-01	[H][C@](C)(CC)[C@@]1([H])O[C@]2(CC[C@@H]1C)C[C@@H]3C[C@@]([H])(C\C=C(C)\[C@H](O[C@]4([H])C[C@H](OC)[C@H](O[C@]5([H])C[C@H](OC)[C@@H](O)[C@H](C)O5)[C@H](C)O4)[C@@H](C)\C=C\C=C6/CO[C@]7([H])[C@H](O)C(C)=C[C@@]([H])(C(=O)O3)[C@]67O)O2	IVERMECTIN	4
NCGC00167507-01	C[S+]([O-])(=O)CCNCC1=CC=C(O1)C2=CC3=C(NC4=CC=C(OCC5=CC(F)=CC=C5)C(Cl)=C4)N=CN=C3C=C2	LAPATINIB TOSILATE HYDRATE	4
NCGC00164576-02	[H][C@](CC1=CC=CC=C1)(C[C@]([H])(O)[C@]([H])(CC2=CC=CC=C2)NC(=O)COC3=C(C)C=CC=C3C)NC(=O)[C@]([H])(C(C)C)N4CCCNC4=O	LOPINAVIR	4
NCGC00096006-01	Cl.CN(C)C\1[C@@H]2C[C@H]3CC4=C(C(=CC=C4N(C)C)O)C(=O)\C3=C(O)\[C@]2(O)C(=O)\C(=C1O)C(N)=O	MINOCYCLINE HYDROCHLORIDE	4
NCGC00182076-02	CN1C(CSCC(F)(F)F)NC2=C(C=C(C(Cl)=C2)[S+](N)([O-])=O)[S+]1([O-])=O	Polythiazide	4
NCGC00015948-02	CC(=O)SC1C\C2=C\C(=O)CCC2(C)C3CCC4(C)C(CCC45CCC(=O)O5)C13	Spironolactone	4
NCGC00182543-01	CC1=CC=CC(C)=C1NC(=O)C2=CC(=C(Cl)C=C2O)[S+](N)([O-])=O	Xipamide	4
NCGC00090750-04	[O-][S+](=O)(C1=CC=C(Cl)C=C1)C2=CC=C(Cl)C=C2	4,4'-Dichlorodiphenyl sulfone	4
NCGC00091261-03	NC1=CC(=C(O)C=C1)[N+]([O-])=O	4-Amino-2-nitrophenol	4
NCGC00091902-08	CCOC(=O)CC(S[P](=S)(OC)OC)C(=O)OCC	Malathion	4
NCGC00016866-01	CCN1\C=C(\C(O)=O)C(=O)C2=C1N=C(N=C2)N3CCNCC3	Pipemidic acid	4
NCGC00164015-01	CC1=NN(C(=O)C1)C2=CC=CC=C2	1-Phenyl-3-methyl-5-pyrazolone	4
NCGC00166002-01	CC(C)N(CCCl)C(C)C	2-(Diisopropylamino)ethyl chloride hydrochloride	4
NCGC00159379-03	OCCOC(=O)C1=CC=CC=C1O	2-Hydroxyethyl salicylate	4
NCGC00185763-01	C[C@H]1C[C@H]2[C@@H]3CC[C@](O)(C(=O)COC(=O)CCC(O)=O)[C@@]3(C)C[C@H](O)[C@@H]2[C@@]\4(C)/C=C\C(=O)\C=C14	6a-Methylprednisolone 21-hemisuccinate sodium salt	4
NCGC00142625-06	CC(C)CCC[C@@H](C)CCC[C@@H](C)CCC[C@]1(C)CCC2=C(O1)C(=C(C)C(=C2C)O)C	Alpha-Vitamin E	4
NCGC00183119-01	CC12C=CC3=C4CCC(=O)C=C4CCC3C1CCC2(O)CC=C	Altrenogest	4
NCGC00164486-01	COC1=CC(=CC=C1O)\C=C2/CCC\C(=C/C3=CC=C(O)C(OC)=C3)C2=O	Ciclovalona	4
NCGC00249415-01	CC1=C(CC2CCC3=C(C)C4=CC=CC=C4[N]3C2=O)[NH]C=N1	Fabesetron	4
NCGC00018248-04	CN1\C(=C(\O)C2=CC=CC=C2[S+]1([O-])=O)C(=O)NC3=NC=C(C)S3	MELOXICAM	4
NCGC00166158-01	CCOP(=S)(OCC)O\N=C(/C#N)C1=CC=CC=C1	Phoxim	4
NCGC00168778-01	O=C(O[C@H]1CN2CCC1CC2)N3CCC4=C(C=CC=C4)[C@@H]3C5=CC=CC=C5	SOLIFENACIN SUCCINATE	4
NCGC00016055-05	COC1=CC(=CC(=C1OC)OC)CC2=C(N)N=C(N)N=C2	Trimethoprim	4
NCGC00159473-05	CCNC(C)CC1=CC(=CC=C1)C(F)(F)F	(-)-Fenfluramine	4
NCGC00247336-02	COC1=C2OC3[C@H](O)CCC4[C@H]5CC(=C2[C@@]34CCN5C)C=C1	Dihydroisocodeine	4
NCGC00091009-05	C[C@]1(O)CC[C@H]2[C@@H]3CCC/4=C/C(=O)CC[C@]4(C)[C@H]3CC[C@]12C	METHYLTESTOSTERONE	4
NCGC00247704-01	CN[C@H](C)CC1=CC=CC=C1	S-(+)-Methamphetamine	4
NCGC00015100-02	CN(C)C1=NC(=NC(=N1)N(C)C)N(C)C	Altretamine	4
NCGC00159454-03	OC(=O)COC1=CC=C(C(=O)C2=CC=CS2)C(Cl)=C1Cl	ACIDUM TIENILICUM	4
NCGC00095537-01	OCC(O)C(O)C(O)CO	ARABITOL(D)	4
NCGC00015060-06	C[N]1C=NC(=C1SC2=C3[NH]C=NC3=NC=N2)[N+]([O-])=O	Azathioprine	4
NCGC00167417-01	[H][C@]1(O)CC2CC[C@@]1(C)C2(C)C	BORNEOL	4
NCGC00181339-01	[H][C@]12SCC(C[N+]3=C4CCCC4=CC=C3)=C(N1C(=O)[C@H]2NC(=O)C(=N/OC)\C5=CSC(N)=N5)C([O-])=O	CEFPIROME SULPHATE	4
NCGC00164598-01	[H][C@@]2(NC(=O)C(=N\OC)\C1=CSC(N)=N1)C(=O)N3C(C(=O)OC(C)OC(=O)OC(C)C)=C(COC)CS[C@]23[H]	CEFPODOXIME PROXETIL	4
NCGC00160557-01	ClC1=CC=C(C=C1)C2C(=O)C3=CC=CC=C3C2=O	Clorindione	4
NCGC00160660-01	CC1=C(CN2C=CN=C2)C3=CC=CC=C3N1CCC(O)=O	Dazmegrel	4
NCGC00166070-01	CCCCCCCCCCOCC(O)CN	Decominol	4
NCGC00181139-01	[H]N(C([H])([H])[H])[C@]([H])(C([H])([H])[H])C([H])([H])C([H])([H])C(\[H])=C(/C([H])([H])[H])C([H])([H])[H]	DEXTROAMPHETAMINE SACCHARATE	4
NCGC00181913-02	CC(C(O)C1=CC=CC=C1)N(C)CCOC(C2=CC=CC=C2)C3=CC=CC=C3	DIFETEROL HYDROCHLORIDE	4
NCGC00181159-01	[H]OC1=C([H])C2=C(C([H])=C1OC([H])([H])[H])[C@]3(N([H])C([H])([H])C2([H])[H])C(=O)OC([H])([H])C4([H])N5[C@@]([H])(O[H])C6([H])N(C([H])([H])[H])C([H])(C7=C(C([H])=C(C(OC([H])([H])[H])=C7O[H])C([H])([H])[H])C6([H])[H])C5([H])[C@@]([H])(SC3([H])[H])C8=C(OC(=O)C([H])([H])[H])C(=C9OC([H])([H])OC9=C48)C([H])([H])[H]	ECTEINASCIDIN 743	4
NCGC00181038-01	[H][C@@]2(O[C@]1([H])C(CO)OC(O)C(O)C1O)OC(CO)C(O)C(O)C2O	LACTALFATUM	4
NCGC00015615-02	CC1=C(C[S+]([O-])C2=NC3=C([NH]2)C=CC=C3)N=CC=C1OCC(F)(F)F	Lansoprazole	4
NCGC00159338-02	[H][C@@](O)(CO)[C@@]([H])(O)[C@]([H])(O)[C@@]([H])(NC(C)=O)C=O	N-Acetylgalactosamine	4
NCGC00166213-01	CCCCCCCCCCC(CO)CCCCCCCC	OCTYLDODECANOL	4
NCGC00015877-06	CC/1=C(\CCN2CCC(CC2)=C(C3=CC=C(F)C=C3)C4=CC=C(F)C=C4)C(=O)N/5\C=C/SC5=N1	Ritanserin	4
NCGC00181094-01	[H]OC(=O)[C@]([H])(C([H])([H])C1=C(I)C([H])=C(I)C(N([H])C(=O)C([H])([H])C([H])([H])C([H])([H])[H])=C1I)C([H])([H])C([H])([H])[H]	TYROPANOATE SODIUM	4
NCGC00090885-03	NC1=C(N)C=CC=C1	1,2-Phenylenediamine	4
NCGC00090698-04	N=C(NC1=CC=CC=C1)NC2=CC=CC=C2	1,3-Diphenylguanidine	4
NCGC00244580-01	CCCCCCCCCC(CC)C1=CC=C(C=C1)[S+](O)([O-])=O	4-Dodecylbenzenesulfonic acid	4
NCGC00016968-01	C[N]1C2=C(C(=O)[C@@H](CC2)C[N]3C=CN=C3C)C4=C1C=CC=C4	Ondansetron Hydrochloride	4
NCGC00182037-01	[H][C@@](C)(CSC(C)=O)C(=O)N1CCC[C@@]1([H])C(=O)N[C@@]([H])(CC2=CC=CC=C2)C(O)=O	ALACEPRIL	4
NCGC00188689-01	CN1C[C@H]2[C@H](C1)C3=CC(=CC=C3OC4=C2C=CC=C4)Cl	Asenapine	4
NCGC00164580-01	CC1CC2C3CCC4=CC(=O)C=CC4(C)[C@@]3(F)[C@H](O)CC2(C)[C@@]1(O)C(=O)CCl	CLOBETASOL PROPIONATE	4
NCGC00092329-02	OC(CN1CCC(CC1)CC2=CC=C(F)C=C2)C3=CC=C(Cl)C=C3	Eliprodil	4
NCGC00016794-09	CC1=CC(=C(C)C=C1)OCCCC(C)(C)C(O)=O	Gemfibrozil	4
NCGC00159432-03	OS(=O)(=O)C1=CC=C2N\C(C(=O)C2=C1)=C3\NC4=CC=C(C=C4C3=O)S(O)(=O)=O	Indigo carmine	4
NCGC00018256-02	CC[N+](C)(CC)CCOC(=O)C(O)(C1CCCCC1)C2=CC=CC=C2	OXYPHENONIUM BROMIDE	4
NCGC00015827-06	C1CC[N]2N=NN=C2CC1	PENTYLENETETRAZOLE	4
NCGC00183875-01	O[C@@H](CNC[C@H](O)[C@@H]1CCC2=C(O1)C=CC(=C2)F)[C@H]3CCC4=C(O3)C=CC(=C4)F	rac Nebivolol Hydrochloride	4
NCGC00181308-01	CCCCCCCCCCCCCCCC(=O)OC[C@H](O)[C@H]1OC[C@@H](O)[C@@H]1O	SORBITAN MONOPALMITATE	4
NCGC00159369-02	CCCCCCCCCCCCCCCCCCO	STEARLY ALCOHOL	4
NCGC00016384-03	CC1=NOC(=C1C)N[S+]([O-])(=O)C2=CC=C(N)C=C2	Sulfisoxazole	4
NCGC00183103-01	CC(C)CCC[C@@H](C)CCC[C@@H](C)CCC[C@@]1(C)CCC2=C(O1)C(C)=C(C)C(OC(=O)CCC(=O)OCCO)=C2C	Tocofersolan	4
NCGC00091021-02	OC(=O)C(Cl)(Cl)Cl	Trichloroacetic acid	4
NCGC00183281-01	CCCCC(O)=O	Valeric acid	4
NCGC00091643-08	SC1=NC2=C(S1)C=CC=C2	2-Mercaptobenzothiazole	4
NCGC00091278-03	NC1=CC(=C(N)C=C1)[N+]([O-])=O	2-Nitro-1,4-phenylenediamine	4
NCGC00164569-01	[H][C@]1(C)OC([H])(N2C=C(F)C(NC(=O)OCCCCC)=NC2=O)[C@@]([H])(O)[C@]1([H])O	Capecitabine	4
NCGC00095201-01	[O-][S+](=O)(C1=CC=C(NC(=O)CCCCCCCCCCCCC2CCCC2)C=C1)C3=CC=C(NC(=O)CCCCCCCCCCCCC4CCCC4)C=C3	CHAULMOSULFONE	4
NCGC00159489-04	CCCCCCCCCCCCCCCC(=O)OCC(NC(=O)C(Cl)Cl)C(O)C1=CC=C(C=C1)[N+]([O-])=O	Chloramphenicol palmitate	4
NCGC00094619-04	O[C@@H]([C@@H](COC(=O)CCC(O)=O)NC(=O)C(Cl)Cl)C1=CC=C(C=C1)[N+]([O-])=O	Chloramphenicol succinate sodium salt	4
NCGC00016141-02	[Na+].[Na+].O[P]([O-])(=O)C(Cl)(Cl)[P](O)([O-])=O	Clodronic acid	4
NCGC00183032-01	[H][C@@]1(O)C(COP([O-])(=O)OP([O-])(=O)OCC[N+](C)(C)C)OC(N2C=CC(N)=NC2=O)[C@]1([H])O	Cytidine 5'-diphosphocholine sodium salt hydrate	4
NCGC00159475-02	CC1=CC(=NO1)C(=O)NCCC2=CC=C(C=C2)[S+]([O-])(=O)NC(=O)NN3CCCCCC3	Glisoxepide	4
NCGC00183860-01	CN(CC1(C)CCCO1)[S+]([O-])(=O)C2=CC=C(Cl)C(=C2)[S+](N)([O-])=O	MEFRUSIDE	4
NCGC00164522-01	CN1C(=O)\C(=N/NC(N)=S)C2=CC=CC=C12	METISAZONUM	4
NCGC00094306-02	[Br-].CC(C)[N+](C)(CCOC(=O)C1C2=CC=CC=C2OC3=CC=CC=C13)C(C)C	PROPANTHELINE BROMIDE	4
NCGC00025247-01	C=1C=CC(=CC1)CCCCOCCCCCCNCC(C=2C=CC(=C(C2)CO)O)O	Salmeterol	4
NCGC00181000-01	CCOCC(O)COC1=CC=C(NC(=O)CC[S+](C)C)C=C1	SUPLATAST TOSILATE	4
NCGC00016099-04	OC(CNCCNC(=O)N1CCOCC1)COC2=CC=C(O)C=C2	XAMOTEROL	4
NCGC00090686-07	NC(=O)N/N=C/C1=CC=C(O1)[N+]([O-])=O	5-Nitro-2-furaldehyde semicarbazone	4
NCGC00091602-02	[O-][N+](=O)C1=C2C=CC=CC2=CC3=CC=CC=C13	9-Nitroanthracene	4
NCGC00021268-03	CCCCCC(=O)O[C@@]1(CC[C@H]2[C@@H]3CCC/4=C/C(=O)CC[C@]4(C)[C@H]3CC[C@]12C)C(C)=O	17a-Hydroxyprogesterone hexanoate	4
NCGC00015053-05	C\C1=C(/C)C(=O)\C(=C(\C)C1=O)CCCCC#CCCCC#CCO	AA-861	4
NCGC00160519-01	CC1=[N+]([O-])C=C(N=C1)C(O)=O	ACIPIMOX	4
NCGC00091104-02	COC(=O)[C@H](CC1=CC=CC=C1)NC(=O)[C@@H](N)CC(O)=O	Aspartame	4
NCGC00182040-01	COC1=CC=C(CCNC[C@H](O)COC2=CC=CC(C)=C2)C=C1OC	Bevantolol	4
NCGC00186046-01	CCN(CC)CCN1C(=O)\C(=N/C2=CC=CC=C12)CC3=CC=C(OC)C=C3	Caroverine hydrochloride	4
NCGC00015219-03	C[N+](C)(C)CCO	Choline bromide	4
NCGC00182987-01	CC(=O)SCC(CC(=O)C1=CC=C(C)C=C1)C(O)=O	ESONARIMOD	4
NCGC00181161-01	[H]OC1=C(C([H])=C([H])C([H])=C1[H])C(=O)OC([H])([H])C([H])([H])[H]	ETHYL SALICYLATE	4
NCGC00163935-02	COCC(C)N(C(=O)CCl)C1=C(C)SC=C1C	MAGNESIUM TRISILICATE	4
NCGC00166231-01	COC(=O)CCCCCCCCC=C	METHYL UNDECENOATE	4
NCGC00025216-01	OC1=CC2=C([NH]C=C2CCCCN3CC\C(=C/C3)C4=CC=CC=C4)C=C1	Roxindole hydrochloride	4
NCGC00091657-02	CCOCCOC(C)=O	2-Ethoxyethyl acetate	4
NCGC00163906-02	NC1=C(Cl)C(=C(Cl)C(=C1Cl)Cl)Cl	Pentachloroaniline	4
NCGC00016998-01	CN(C)CC[N]1N=NN=C1SC\C2=C(\[N@]3[C@@H](SC2)[C@H](NC(=O)CC4=CSC(=N4)N)C3=O)C(O)=O	Cefotiam hydrochloride	4
NCGC00016233-01	C[C@]12CC[C@@H]3[C@H](CC\C4=C\CCC[C@H]34)[C@@H]1CC[C@]2(O)C#C	Lynestrenol	4
NCGC00013042-01	OC(=O)C1=C(O)C=CC=C1.OC2=C3N=CC=CC3=CC=C2	8-quinolinol and salicylic acid	4
NCGC00092377-02	CC1=NN=C2C\N=C(C3=CC=CC=C3Cl)/C4=C(SC(=C4)CCC(=O)N5CCOCC5)[N]12	Apafant	4
NCGC00166100-01	[H][C@@]12CC[C@]([H])(C1)C(C)(C)C2=C	CAMPHENE	4
NCGC00016547-06	CC(C)(OC1=CC=C(Cl)C=C1)C(O)=O	Clofibric_acid	4
NCGC00094088-01	Cl.CN(CCCOC1=CC=C(Cl)C=C1Cl)CC#C	Clorgyline hydrochloride	4
NCGC00094630-01	[Na+].[Na+].[Na+].[Na+].[Na+].CCC(C)C1NC(=O)C(CCNC[S]([O-])(=O)=O)NC(=O)C(CCNC(=O)C(NC(=O)C(CCNC[S]([O-])(=O)=O)NC(=O)C(CCNC[S]([O-])(=O)=O)NC(=O)C(NC1=O)C(C)CC)C(C)O)NC(=O)C(CCNC[S]([O-])(=O)=O)NC(=O)C(NC(=O)C(CCNC[S]([O-])(=O)=O)NC(=O)CCCCC(C)C)C(C)O	COLISTIMETHATE SODIUM	4
NCGC00016977-01	CCN[C@@H]1C[C@H](C)[S+]([O-])(=O)C2=C1C=C(S2)[S+](N)([O-])=O	Dorzolamide hydrochloride	4
NCGC00159330-02	CN1C2=C(N(CC3OCCO3)C=N2)C(=O)N(C)C1=O	Doxofylline	4
NCGC00016682-02	C[C@@]12CC[C@H]3[C@@H](CCC4=C3C=CC(O[S+](O)([O-])=O)=C4)[C@H]1CCC2=O	Estropipate	4
NCGC00182992-01	O=C([C@H]1CCC(=O)N1)N2CCCCC2	FASORACETAM HYDRATE	4
NCGC00181036-01	[H][C@](O)(CCCC)C1=CC=CC=C1	FENIPENTOL	4
NCGC00184996-01	CNC/1=[O]/[Gd+3]23456\7[O-]C(=O)C[N]2(CC[N@]3(CC(=O)[O-]4)C1)CC[N@@]5(CC(=O)[O-]6)C\C(=[O]7)NC	GADODIAMIDE	4
NCGC00160162-02	CN(C)CCC1=CC=C(O)C=C1	HORDENINE	4
NCGC00015558-06	CC(C)NCC(O)C1=CC(=C(O)C=C1)O	ISOPROTERENOL	4
NCGC00162247-02	OC1=CC=C2C[C@@H]3C4CCCC[C@]4(CCN3CC=C)C2=C1	LEVALLORPHAN	4
NCGC00091942-01	[Cl-].COC(=O)C(C1CCCCN1)C2=CC=CC=C2.[H+]	Methylphenidate hydrochloride	4
NCGC00183829-01	OC(CC1=CN=C2C=CC=C[N]12)([P](O)(O)=O)[P](O)(O)=O	Minodronic acid	4
NCGC00090827-02	COC1=C(O)C=CC=C1	o-methoxyphenol	4
NCGC00017009-01	C[N+]1(CCCCC[N+]2(C)CCCC2)CCCC1.O[C@H]([C@H](O)C([O-])=O)C(O)=O.O[C@H]([C@H](O)C([O-])=O)C(O)=O	Pentolinium bitartrate	4
NCGC00182045-01	OC[C@H]1O[C@H](C[C@@H]1O)N2C=NC3=C2N=CNC[C@H]3O	Pentostatin	4
NCGC00183857-01	CC1CN(CCN1)C2=CC3=C(C=C2F)C(=O)\C(=C/N3C4=CC=C(F)C=C4F)C(O)=O	Temafloxacin	4
NCGC00182082-02	CCO[C@@H](CC1=CC=C(OCCC2=CC=C(O[S+](C)([O-])=O)C=C2)C=C1)C(O)=O	Tesaglitazar	4
NCGC00090721-03	C=CC(=O)NCNC(=O)C=C	N,N'-Methylenebis(acrylamide)	4
NCGC00016537-01	CN(C)[C@@H]\1[C@@H]2C[C@H]3\C(=C(\O)[C@@]2(O)C(=O)\C(=C1O)C(=O)NCN4CCCC4)C(=O)C5=C(C=CC=C5O)[C@@]3(C)O	Rolitetracycline	4
NCGC00247711-01	CCC1(CCC(C)C)C(=O)NC(=O)NC1=O	(?)-Amobarbital	4
NCGC00016479-06	CN1C(=O)N(C)C2=C([N](CCO)C=N2)C1=O	7-(beta-HYDROXYETHYL)THEOPHYLLINE	4
NCGC00166216-01	CCCCC\C(C=O)=C\C1=CC=CC=C1	AMYL CINNAMAL	4
NCGC00090787-05	O=C(C1=CC=CC=C1)C2=CC=CC=C2	Benzophenone	4
NCGC00161327-04	C[C@H](CCCC(C)(C)O)[C@H]1CC[C@H]2C(/CCC[C@]12C)=C/C=C3/C[C@@H](O)C[C@H](O)C3=C	CALCITRIOL	4
NCGC00015242-04	N[S+]([O-])(=O)C1=C(Cl)C=C2\N=C/N[S+]([O-])(=O)C2=C1	Chlorothiazide	4
NCGC00181774-01	CC1=CC(O)=C2C(=C1)C=C3C=CC=C(O)C3=C2O	Chrysarobin	4
NCGC00160384-01	CC1=C(NC2=C(C=CC=N2)C(O)=O)C=CC=C1Cl	CLONIXINUM	4
NCGC00160409-01	CC(CC1=CC=CC=C1)NC=O	Formetorex	4
NCGC00167451-01	[H][C@]1(C)CC2C3C[C@]([H])(F)C4=CC(=O)C=CC4(C)[C@@]3(F)C(O)CC2(C)[C@@]1(OC(=O)CC)C(=O)CCl	HALOBETASOL PROPIONATE	4
NCGC00165810-01	O=C(NC1CCN(CCC2=CNC3=CC=CC=C23)CC1)C4=CC=CC=C4	INDORAMIN HYDROCHLORIDE	4
NCGC00167744-01	CC1CCN(CCCC(=O)C2=CC=C(F)C=C2)CC1	MELPERONUM	4
NCGC00160394-01	CC[C@]1(NC(=O)N(C)C1=O)C2=CC=CC=C2	MEPHENYTOIN	4
NCGC00163168-01	[H][C@@]12CC3=CN(C)C4=CC=CC(=C34)[C@@]1([H])C[C@@H](CN2C)NS(=O)(=O)N(C)C	MESULERGINE	4
NCGC00168780-01	CCN(CC)C(=O)[C@]1(C[C@@H]1CN)C2=CC=CC=C2	MILNACIPRAN	4
NCGC00160353-01	CC(C)(OC1=CC=C(C=C1)C2CCCC3=CC=CC=C23)C(O)=O	Nafenopin	4
NCGC00160538-01	CCOC1=CC(=CC(OCC)=C1OCC)C2=NC=CC3=C2C=C(OC)C(OC)=C3	OCTAVERINUM	4
NCGC00160641-01	CN1C2=CC=C(Cl)C=C2C(=NCC1=S)C3=CC=CC=C3	Sulazepam	4
NCGC00183847-01	CN1CCC(CC1)N(CC2=CC=CS2)C3=CC=CC=C3	Thenalidine	4
NCGC00185772-01	CC[C@@]1(O)CC2CN(CCC3=C([NH]C4=CC=CC=C34)[C@](C2)(C(=O)OC)C5=C(OC)C=C6N(C)C7[C@](O)([C@H](O)[C@]8(CC)\C=C/CN9CC[C@@]7([C@H]89)C6=C5)C(N)=O)C1	Vindesine Sulfate Salt	4
NCGC00247353-03	CC1[C@H]2CC3=C(C=C(O)C=C3)[C@]1(C)CCN2CCC4=CC=CC=C4	(-)-Phenazocine	4
NCGC00017063-01	O.O.Cl.Cl.CCN(CC)CC1=C(O)C=CC(=C1)NC2=CC=NC3=C2C=CC(=C3)Cl	Amodiaquin dihydrochloride dihydrate	4
NCGC00016672-01	CN(C)CCN(CC1=CC=C(Cl)C=C1)C2=CC=CC=N2	Chloropyramine hydrochloride	4
NCGC00160295-01	O[C@@H]1CO[C@@H](NC2=CC=C(C=C2)C(O)=O)[C@@H](O)[C@@H]1O	Benaxibine	4
NCGC00164551-01	[H][C@](C)(O)[C@@]1([H])C(=O)[N@]2C(C([O-])=O)=C(SC3CN4C=NC=[N+]4C3)[C@@]([H])(C)C12[H]	Biapenem	4
NCGC00090745-02	OB(O)O	Boric acid	4
NCGC00016661-01	CN(C)CCOC(=O)[C@@H](C1=CC=CC=C1)C2(O)CCCC2	Cyclopentolate hydrochloride	4
NCGC00159408-02	OCC(O)C(O)C(O)C(O)C=O	D-Glucose	4
NCGC00015335-09	CN(C)CCOC(C1=CC=CC=C1)C2=CC=CC=C2	Diphenhydramine	4
NCGC00181104-02	[H]C(=C([H])\C([H])=C1/SC2=C(C([H])=C([H])C([H])=C2[H])N1C([H])([H])C([H])([H])[H])/C([H])=C(\[H])C3=[N+](C4=C(S3)C([H])=C([H])C([H])=C4[H])C([H])([H])C([H])([H])[H]	Dithiazanine	4
NCGC00164549-01	CN(CCOC1=CC=C(NS(C)(=O)=O)C=C1)CCC2=CC=C(NS(C)(=O)=O)C=C2	Dofetilide	4
NCGC00168345-01	CCC(N)CC1=C[NH]C2=CC=CC=C12	ETRYPTAMINUM	4
NCGC00025172-01	CN(C1=CC=CC=C1)C(=O)C/2=C(O)/C3=C(C=CC=C3)N(C)C2=O	Linomide	4
NCGC00159486-02	OC(=O)CNC(=O)C1=CC=CC=C1	METHENAMINE HIPPURATE	4
NCGC00186465-01	NC1(CCC1)C2=CC=C(C=C2)C3=C(C=C/4C(=N3)\C=C/N5C(=O)N\N=C45)C6=CC=CC=C6	MK-2206	4
NCGC00160443-01	CC(C)NCC(O)C1=CC=C(C=C1)[N+]([O-])=O	Nifenalol	4
NCGC00183137-01	NC1=CC=C(C=C1)[S+]([O-])(=O)N([Ag])C2=NC=CC=N2	Silver(I) sulfadiazine	4
NCGC00168352-01	CC(C)=CC1C(C(=O)OCN2C(=O)\C3=C(\CCCC3)C2=O)C1(C)C	TETRAMETHRINUM	4
NCGC00159519-02	[H][C@@](CCN(C(C)C)C(C)C)(C1=CC=CC=C1)C2=CC(C)=CC=C2O	Tolterodina	4
NCGC00247705-01	CCN[C@@H](C)CC1=CC=CC=C1	(+)-N-Ethylamphetamine	4
NCGC00015675-08	C\C1=C(\C=C(\C#N)C(=O)N1)C2=CC=NC=C2	Milrinone	4
NCGC00016352-01	CCOC(=O)C1=CC=C(N)C=C1	Benzocaine	4
NCGC00016448-01	C[C@H]1CC[C@]2(OC1)O[C@@H]3C[C@@H]4[C@H]5CC[C@H]6C[C@@H](O)CC[C@]6(C)[C@@H]5CC(=O)[C@@]4(C)[C@H]3[C@@H]2C	Hecogenin	4
NCGC00095138-01	NC1=NC(=CS1)\C(=N\O)C(=O)NC2C3SC\C(=C(/N3C2=O)C(O)=O)C=C	CEFDINIR	4
NCGC00094989-01	OC(=O)C/1=C/C(=O)C2=C(O1)C=CC=C2	CHROMOCARB	4
NCGC00160430-01	CC(CC1=CC=CC=C1)N(C)C	DIMETAMFETAMINUM	4
NCGC00015453-05	CC(C)(C(O)=O)C1=CC=C(C=C1)C(O)CCCN2CCC(CC2)C(O)(C3=CC=CC=C3)C4=CC=CC=C4	Fexofenadine	4
NCGC00183865-01	CC(=O)[C@@]1(O)CC[C@@H]2[C@@H]3CCC/4=C/C(=O)CC[C@]4(C)[C@]3(F)[C@@H](O)C[C@]12C	Flugestone	4
NCGC00181756-01	[H]OC1=C(OC)C=C(\C=C\C(=O)O[C@H]2CC[C@]34C[C@]35CC[C@]6(C)[C@H](CC[C@@]6(C)C5CCC4C2(C)C)[C@H](C)CC\C=C(\C)C)C=C1	GAMMA ORYZANOL	4
NCGC00015747-03	COC(=O)\C1=C(/C)N\C(=C(/C1C2=CC=CC(=C2)[N+]([O-])=O)C(=O)OCCN(C)CC3=CC=CC=C3)C	NICARDIPINE	4
NCGC00182711-01	[O-]S(=O)(=O)OC1=CC=C(C=C1)C(C2=CC=C(OS([O-])(=O)=O)C=C2)C3=CC=CC=N3	Picosulfate sodium	4
NCGC00017246-02	CC(C)(O)C1C2OC(=O)C1C3(O)CC4OC45C(=O)OC2C35C	PICROTOXIN	4
NCGC00165905-01	[H][C@]12C[C@@H](O)[C@H](\C=C\[C@@H](O)C3CCCCC3)[C@@]1([H])C\C(O2)=C\C4=CC=CC(=C4)C([O-])=O	Taprostene sodium salt	4
NCGC00247706-01	CCC(=O)O[C@](CC1=CC=CC=C1)([C@H](C)CN(C)C)C2=CC=CC=C2	(+)-?-Propoxyphene	4
NCGC00091532-04	OC1=C(CC2=CC=CC=C2)C=C(Cl)C=C1	Clorophene	4
NCGC00247676-01	COC1=C2OC3C(O)\C=C/C4[C@H]5CC(=C2[C@@]34CCN5)C=C1	N-Norcodeine	4
NCGC00247683-01	CCC(=O)OC1(CCN(C)CC1)C2=CC=CC=C2	1-Methyl-4-phenyl-4-propionoxypiperidine	4
NCGC00165987-02	OCCCC1=CC=CC=C1	3-Phenyl-1-propanol	4
NCGC00164585-01	[H][C@@]1(C)CC2[C@]3([H])C[C@]([H])(F)C4=CC(=O)C(Cl)=C[C@]4(C)[C@@]3(F)[C@]([H])(O)C[C@]2(C)[C@@]1(O)C(=O)CO	Halometasona	4
NCGC00160682-01	CC(C)COC(=O)C1=CC=C(N)C=C1	Isobutamben	4
NCGC00166302-01	[H][C@](O)(CO)C([H])(O)[C@]([H])(O)C(=O)CO	L-(-)-Sorbose	4
NCGC00024574-02	O=C1CC2(CCCC2)CC(=O)N1CCNCC3COC4=CC=CC=C4O3	MDL 73005EF	4
NCGC00183044-01	CN(C)C1C2CC3CC4=C(C=CC(O)=C4C(=O)C3C(=O)C2(O)C(=O)C(C(N)=O)C1=O)N(C)C	Minocycline	4
NCGC00164568-01	[H][C@@](CCC1=C(C=CC=C1)C(C)(C)O)(SCC2(CC([O-])=O)CC2)C3=CC(\C=C\C4=NC5=C(C=CC(Cl)=C5)C=C4)=CC=C3	MONTELUKAST SODIUM	4
NCGC00025236-01	CC(CC1=CC=CC=C1)(NC(=O)CN)C2=CC=CC=C2	Remacemide hydrochloride	4
NCGC00094777-01	COC1\C=C\O[C@@]2(C)OC3=C(C)C(O)=C4C(O)=C(NC(=O)C(C)=C\C=C\C(C)C(O)[C@@H](C)C(O)C(C)[C@H](OC(C)=O)C1C)C(C=NN5CCN(C)CC5)=C(O)C4=C3C2=O	RIFAMPIN	4
NCGC00015931-04	NC1CCN(CC1)C2=NC(=CC=C2)Cl	SR 57227A	4
NCGC00094484-01	Cl.OC1(CCN(CCCC(=O)C2=CC=C(F)C=C2)CC1)C3=CC=CC(=C3)C(F)(F)F	Trifluperidol hydrochloride	4
NCGC00163919-02	CC(C)OC(=O)C1=CC(=CC(=C1)[N+]([O-])=O)C(=O)OC(C)C	Nitrothal-isopropyl	4
NCGC00163930-04	CCON=C(CC)C/1=C(O)/CC(CC1=O)C2=C(C)C=C(C)C=C2C	Tralkoxydim	4
NCGC00159495-03	CC(C)CC1NC(=S)N(CC=C)C1=O	ALBUTOINUM	4
NCGC00186464-01	COCCCOC1=CC(=CC=C1OC)C[C@@H](C[C@H](N)[C@@H](O)C[C@@H](C(C)C)C(=O)NCC(C)(C)C(N)=O)C(C)C	Aliskiren	4
NCGC00182850-01	CCCN(CCC)C(=O)CC1=C(N=C2C=CC(Cl)=CN12)C3=CC=C(Cl)C=C3	Alpidem	4
NCGC00184993-02	NC1=C(C=CC=C1CC([O-])=O)C(=O)C2=CC=CC=C2	Amfenac Sodium	4
NCGC00021394-03	CCCC(CCC)C(=O)OC1C[C@@H]2CC[C@H](C1)[N+]2(C)C	ANISOTROPINE METHYLBROMIDE	4
NCGC00183597-01	CCCC(=O)O[C@@]1([C@@H](C)C[C@H]2[C@@H]3CCC\4=C\C(=O)\C=C/[C@@]4(C)[C@@]3(F)[C@H](O)C[C@]12C)C(=O)COC(=O)CC	Antebate	4
NCGC00183098-01	[O-]C(=O)C/1=C(/CS[C@@H]2[C@H](NC(=O)C[N]3C=NN=N3)C(=O)N12)CSC4=NN=CS4	CEFTEZOLE SODIUM	4
NCGC00166240-01	NNC(=O)CC#N	Ciacetacida	4
NCGC00093701-01	[Na+].C[N+](C)(C)CO[P]([O-])(=O)O[P]([O-])(=O)OC[C@H]1O[C@H]([C@H](O)[C@@H]1O)N2/C=C\C(=N/C2=O)N	Citicoline sodium	4
NCGC00183037-01	[H][C@]12CC3=CC=C(O)C=C3[C@@]4(CCCC[C@]14[H])CCN2C	Dextrorphan tartrate	4
NCGC00178782-02	CC1=C(C(=O)N[C@H]2[C@H]3SC(C)(C)[C@@H](N3C2=O)C([O-])=O)C(=NO1)C4=C(Cl)C=CC=C4Cl	Dicloxacillin sodium salt monohydrate	4
NCGC00094525-01	CN(C)C(=O)NC1=CC=C(Cl)C(=C1)Cl	DIURON	4
NCGC00183038-01	CCOC(=O)CCC(=O)OC1C(OC2C(C)C(OC3CC(C)(OC)C(O)C(C)O3)C(C)C(=O)OC(CC)C(C)(O)C(O)C(C)C(=O)C(C)CC2(C)O)OC(C)CC1N(C)C	Erythromycin ethyl succinate	4
NCGC00160420-01	C1CN1P2(=NP(=NP(=N2)(N3CC3)N4CC4)(N5CC5)N6CCOCC6)N7CC7	Fotretamine	4
NCGC00159341-03	[H][C@@]1(CO)O[C@@]([H])(CS1)N2C=CC(N)=NC2=O	lamivudine	4
NCGC00247713-01	CC/1=N/C2=CC=CC=C2C(=O)N1C3=C(Cl)C=CC=C3	Mecloqualone	4
NCGC00095136-01	CCCC1=NC(=C([N]1CC2=CC=C(C=C2)C3=CC=CC=C3C4=N[NH]N=N4)C(=O)OCC/5=C(C)/OC(=O)O5)C(C)(C)O	OLMESARTAN MEDOXOMIL	4
NCGC00182075-03	CC(CN(C)C)CN1C2=C(C=CC=C2)[S+]([O-])(=O)C3=C1C=CC=C3	OXOMEMAZINE HCl	4
NCGC00183124-01	CC12CC(O)C3C(CCC4=CC(=O)C=CC34C)C1CCC2(O)C(=O)COC(=O)CCC(O)=O	Prednisolone 21-hemisuccinate	4
NCGC00168759-02	OC(=O)C1=CC=CC(=C1)C2=NOC(=N2)C3=CC=CC=C3F	PTC 124	4
NCGC00159447-05	OC(=O)C1=CC=CC=C1O	Salicylic acid	4
NCGC00160357-01	CCCCCCCCCCCC(=O)OCC(O)C1OCC(O)C1O	SORBITANI LAURAS	4
NCGC00164127-02	CC(C)(C)CC(C)(C)C1=CC=C(O)C=C1	TYLOXAPOL	4
NCGC00247688-01	CCC(=O)N([C@@H]1CCN(CCC2=CC=CC=C2)C[C@H]1C)C3=CC=CC=C3	(?)-trans-3-Methylfentanyl	4
NCGC00091205-03	CC1=CC=CC(=C1[N+]([O-])=O)[N+]([O-])=O	2,3-DINITROTOLUENE	4
NCGC00159417-06	OC1=CC(=CC=C1OC2=CC=C(Cl)C=C2Cl)Cl	Triclosan	4
NCGC00016653-01	C[C@H]1CCC[C@@H](C)N1	(cis-) Nanophine	4
NCGC00167524-01	[H][C@]1(C)CN(CC(C)CC2=CC=C(C=C2)C(C)(C)CC)C[C@@]([H])(C)O1	AMOROLFINE HYDROCHLORIDE	4
NCGC00160588-02	CC1=CC=C(C=C1)C(C)(C)C2=CC=C(C)C=C2	ANOXOMER	4
NCGC00092328-01	OC(=O)C1=CC=C2[NH]C=C(CCCCN3CC\C(=C/C3)C4=CC=CC=C4)C2=C1	CARMOXIROLUM	4
NCGC00181012-01	[H][C@@]2(NC(=O)C(=N\OC)\C1=CSC(N)=N1)C(=O)N3C(C(O)=O)=C(CSC4=CN=NS4)CS[C@]23[H]	CEFOZOPRAN HYDROCHLORIDE	4
NCGC00181040-01	CCCC1CCCCN1	CONIINE	4
NCGC00094644-01	[Na+].[Na+].CC1CC2C3CCC/4=C/C(=O)/C=C\[C@@]4(C)[C@]3(F)C(O)C[C@]2(C)[C@]1(O)C(=O)CO[P]([O-])([O-])=O	DEXAMETHASONE SODIUM PHOSPHATE	4
NCGC00182065-02	[H][C@@]12CC3=C(C=C(C)C=C3)[C@@]4(CCCC[C@]14[H])CCN2C	Dimemorfan phosphate	4
NCGC00182068-02	[H][O]1C(C)C[N]23CC[N]45CC[N]67CC[N]8(CC2)CC(=O)[O-][Gd+3]13468([O-]C(=O)C5)[O-]C(=O)C7	Gadoteridol	4
NCGC00015594-02	CC(C(O)=O)C1=CC=C(CC2CCCC2=O)C=C1	loxoprofen	4
NCGC00185744-01	CCOC(=O)[C@@](C)(N)CC1=CC=C(O)C(=C1)O	Metoprolol succinate	4
NCGC00094902-01	Cl.Cl.CC1=CC(=NN=C1NCCN2CCOCC2)C3=CC=CC=C3	MINAPRINE HYDROCHLORIDE	4
NCGC00181006-01	[H][C@@](O)(C(C)NC)C1=CC=C(O)C=C1	P-HYDROXYEPHEDRINE HYDROCHLORIDE	4
NCGC00247331-02	CCC[C@H](C)C1(CC=C)C(=O)NC(=O)NC1=O	S-(-)-Secobarbital	4
NCGC00090708-05	OC1=CC=CC2=CC=CN=C12	8-Hydroxyquinoline	4
NCGC00163843-03	C[S+]([O-])(=O)C1=CC(=C(C=C1)C(=O)C2C(=O)CCCC2=O)[N+]([O-])=O	Mesotrione	4
NCGC00016049-02	CCCCNC1=CC=C(C=C1)C(=O)OCCN(C)C	TetracaÃ¸ne hydrochloride	4
NCGC00093797-03	C[C@H]1C2CC3=C(C=C(O)C=C3)[C@]1(C)CCN2CC4CC4	(+)-Cyclazocine	4
NCGC00016361-07	CC(=O)NC1=CC=C(O)C=C1	Acetaminophen (4-hydroxyacetanilide)	4
NCGC00159497-02	CC12CCC3C(CCC4=CCCCC34)C1CC[C@@]2(O)CC=C	Allylestrenol	4
NCGC00182032-01	CC[C@H](C)[C@H](NC(=O)[C@H](CO)NC(=O)[C@H](CC(N)=O)NC(=O)[C@H](CC(C)C)NC(=O)[C@H](CC1=CC=C(O)C=C1)NC(=O)[C@H](CCCCN)NC(=O)[C@H](CCCCN)NC(=O)[C@@H](NC(=O)[C@H](C)NC(=O)[C@H](CCSC)NC(=O)[C@H](CCC(N)=O)NC(=O)[C@H](CCCCN)NC(=O)[C@H](CCCNC(N)=N)NC(=O)[C@H](CC(C)C)NC(=O)[C@H](CCCNC(N)=N)NC(=O)[C@@H](NC(=O)[C@H](CC2=CC=C(O)C=C2)NC(=O)[C@H](CC(N)=O)NC(=O)[C@H](CC(O)=O)NC(=O)[C@@H](NC(=O)[C@H](CC3=CC=CC=C…	AVIPTADIL	4
NCGC00166238-01	[O-][N+](=O)C1=NC=CN1CC(=O)NCC2=CC=CC=C2	Benznidazol	4
NCGC00181768-01	CC(=O)[C@@]1(O)CC[C@H]2[C@@H]3C=C(Cl)C4=CC(=O)CC[C@]4(C)[C@H]3CC[C@]12C	Chlormadinone	4
NCGC00015191-07	CN1C(C2=CC=C(Cl)C=C2)[S+]([O-])(=O)CCC1=O	Chlormezanone	4
NCGC00015760-06	NCC(O)C1=CC=C(O)C=C1	DL-OCTOPAMINE	4
NCGC00181306-02	CC(=O)O[C@@]12CO[C@@H]1C[C@H](O)[C@]3(C)[C@@H]2[C@H](OC(=O)C4=CC=CC=C4)[C@]5(O)C[C@H](OC(=O)C(O)[C@@H](NC(=O)OC(C)(C)C)C6=CC=CC=C6)C(=C(/[C@@H](O)C3=O)C5(C)C)/C	Docetaxel	4
NCGC00167466-01	ClCCN(N=O)C(=O)NC1CCCCC1	LOMUSTINE	4
NCGC00094486-01	OC(=O)\C=C/C(O)=O.OC(=O)\C=C/C(O)=O.C1CCN(CC1)CC2=CC=CC(=C2)OCCCNC3=NC4=CC=CC=C4S3	SKF 95282 dimaleate	4
NCGC00090750-04	[O-][S+](=O)(C1=CC=C(Cl)C=C1)C2=CC=C(Cl)C=C2	4,4'-Dichlorodiphenyl sulfone	4
NCGC00090789-02	NCCO	Ethanolamine	4
NCGC00168342-02	CC1(C)CCC(=C\C2=CC=C(Cl)C=C2)/C1(O)C[N]3C=NC=N3	Triticonazole	4
NCGC00247715-01	COC1=CC(=C(OC)C=C1Br)C[C@H](C)N	(+)-4-Bromo-2,5-dimethoxyamphetamine	4
NCGC00015092-02	NCCCCCC(O)=O	Aminocaproic acid	4
NCGC00016328-01	CN1N(C2=CC=CC=C2)C(=O)C(=C1/C)/N	Ampyrone	4
NCGC00016292-01	C[C@@]12CC[C@H]3[C@@H](CC\C4=C\C(=O)CC[C@@]34C)[C@H]1CC[C@H]2C(=O)CO	Deoxycorticosterone	4
NCGC00016401-01	N[S+]([O-])(=O)C1=CC2=C(NCN[S+]2([O-])=O)C=C1C(F)(F)F	Hydroflumethiazide	4
NCGC00016956-01	OCCN(C(=O)CO)C1=C(I)C(=C(I)C(=C1I)C(=O)NC[C@@H](O)CO)C(=O)NC[C@@H](O)CO	Ioversol	4
NCGC00016585-01	O[C@](CCN1CCCC1)(C2CCCCC2)C3=CC=CC=C3	Procyclidine hydrochloride	4
NCGC00016869-01	CN[C@H]1[C@@H](O)[C@@H](OC[C@@]1(C)O)O[C@@H]2[C@H](N)C[C@H](N)[C@H](O[C@@H]3O\C(=C/C[C@H]3N)CN)[C@H]2O	Sisomicin sulfate	4
NCGC00016324-01	COC1=CC=C(N[S+]([O-])(=O)C2=CC=C(N)C=C2)N=N1	Sulfamethoxypyridazine	4
NCGC00017100-01	O.O[C@H]1CC[C@H]2CN3CCC4=C([NH]C5=C4C=CC=C5)[C@@H]3C[C@@H]2[C@@H]1C(O)=O	Yohimbinic acid monohydrate	4
NCGC00163160-01	NC1=NC2=C(CCN(CC=C)CC2)S1	B-HT 920	4
NCGC00166266-02	OC(=O)C1=CC=C(OCCCOC2=CC=C(C=C2)C(O)=O)C=C1	CARMUSTINE	4
NCGC00095661-01	OCC1O[C@H](O[C@H]2C(O)C(O)C(O)O[C@@H]2CO)C(O)C(O)C1O	CELLOBIOSE (D[+])	4
NCGC00164447-01	CC(C)(OC1=CC=C(C=C1)C2CC2(Cl)Cl)C(O)=O	Ciprofibrate	4
NCGC00094570-01	[O-][N+](=O)\N=C\1NCCN1CC2=CC=C(Cl)C=C2	IMIDACLOPRID	4
NCGC00164500-01	CC1=C(CCOP(O)(O)=O)SC=[N+]1CC2=CN=C(C)N=C2N	MONOPHOSPHOTHIAMINUM	4
NCGC00164623-01	CN(C)CC\C=C1/C2=CC=CC=C2COC3=CC=C(CC(O)=O)C=C13	OLOPATADINE HYDROCHLORIDE	4
NCGC00091380-04	NC1=CC=C(SC2=CC=C(N)C=C2)C=C1	4,4'-Thiodianiline	4
NCGC00016860-01	NCC[C@H](O)C(=O)N[C@@H]1C[C@@H](N)[C@@H](O[C@@H]2O[C@@H](CN)[C@@H](O)[C@@H](O)[C@H]2N)[C@@H](O[C@@H]3O[C@@H](CO)[C@@H](O)[C@H]3O)[C@H]1O	Butirosin disulfate salt	4
NCGC00016586-01	CC1(C)O[C@@H]2C[C@@H]3[C@@H]4C[C@@H](F)\C5=C\C(=O)CC[C@]5(C)[C@H]4[C@H](O)C[C@@]3(C)[C@]2(O1)C(=O)CO	Flurandrenolide	4
NCGC00015821-02	NC(=O)CN1CCCC1=O	Piracetam	4
NCGC00091108-01	S=C=S	Carbon disulfide	4
NCGC00164599-01	[H][C@@]1(O)COC(O)(CO)[C@@]([H])(O)[C@@]1([H])O	D-(-)-TAGATOSE	4
NCGC00181129-01	CC1=NC(=CC(NC2=NC=C(S2)C(=O)NC3=C(Cl)C=CC=C3C)=N1)N4CCN(CCO)CC4	DASATINIB	4
NCGC00160493-01	NNC(=O)CP(=O)(C1=CC=CC=C1)C2=CC=CC=C2	Fosenazida	4
NCGC00091192-02	OC(=O)\C=C\C(O)=O	MALEIC ACID	4
NCGC00162275-02	O[C@H]1CC[C@@]2(O)C3CC4=CC=C(O)C5=C4C2(CCN3CC6CCC6)[C@H]1O5	NALBUPHINE	4
NCGC00181762-01	CCCCC1=CC2=C(NC=C(C(=O)OC)C2=O)C=C1OCC3=CC=CC=C3	NEQUINATE	4
NCGC00182050-01	C\C(C)=C/[C@@H]1[C@@H](C(=O)O[C@H]2CC(=O)C(C\C=C\C=C)=C2C)C1(C)C.COC(=O)C(\C)=C\[C@@H]3[C@@H](C(=O)O[C@H]4CC(=O)C(C\C=C\C=C)=C4C)C3(C)C	PYRETHRINS/Pestanal	4
NCGC00187584-01	[O-]C(=O)C/1=N/N(C2=CC=C(C=C2)[S]([O-])(=O)=O)C(=O)C1=N/NC3=CC=C(C=C3)[S]([O-])(=O)=O	Tartrazine	4
NCGC00181019-01	CC(C)CCC(=O)OC1CCC2C3CCC4=CC(=O)CC[C@]4(C)C3CC[C@]12C	TESTOSTERONE ISOCAPROATE	4
NCGC00018185-05	COC1=CC=C(\C=C\C(=O)NC2=CC=CC=C2C(O)=O)C=C1OC	Tranilast	4
NCGC00247724-01	CN(C)CCC1=C[NH]C2=CC=C(O)C=C12	Bufotenine	4
NCGC00091632-02	NC1=NC2=CC=C(C=C2S1)[N+]([O-])=O	2-Amino-6-nitrobenzothiazole	4
NCGC00016589-01	CN1CCN(CC1)[C@@H](C2=CC=CC=C2)C3=CC=C(Cl)C=C3	(1-[(4-Chlorophenyl)phenyl-methyl]-4-methylpiperazine)	4
NCGC00016927-01	CCN1\C=C(\C(O)=O)C(=O)C2=C1N=C(N3CCNCC3)C(=C2)F	Enoxacin	4
NCGC00016404-01	CCCC[C@H](CC)CN1CN(C[C@@H](CC)CCCC)CC(C)(N)C1	Hexetidine	4
NCGC00163127-02	COC1=CC(C)=C(\C=C\C(C)=C\C=C\C(C)=C\C(O)=O)C(C)=C1C	ACITRETIN	4
NCGC00166295-01	[H][C@](O)(CO)[C@@]([H])(O)C([H])(O[C@]1([H])O[C@@]([H])(CO)[C@]([H])(O)[C@]([H])(O)[C@@]1([H])O)[C@]([H])(O)CO	Lactitol	4
NCGC00181151-01	[H]C1=C([H])C2=C([H])C([H])=C1OC3=C(OC([H])([H])[H])C(OC([H])([H])[H])=C([H])C4=C3C([H])(C([H])([H])C5=C([H])C([H])=C(OC([H])([H])[H])C(OC6=C([H])C7=C(C([H])=C6OC([H])([H])[H])C([H])([H])C([H])([H])[N+](C([H])([H])[H])(C([H])([H])[H])C7([H])C2([H])[H])=C5[H])[N+](C([H])([H])[H])(C([H])([H])[H])C([H])([H])C4([H])[H]	METOCURINE IODIDE	4
NCGC00016388-01	COC1=C(OC)C2=C(C=C1)[C@@H](OC2=O)[C@@H]3N(C)CCC4=C3C(=C5OCOC5=C4)OC	Noscapine	4
NCGC00160528-01	ClC1=CC=C(CC2C(=O)N=C3SCCN3C2=O)C=C1	NUCLOMEDONUM	4
NCGC00164586-01	COC(=O)C1=CC=CC=C1C(=O)C2=CC=C(OCCN3CCCCC3)C=C2	Pitofenona	4
NCGC00169077-02	CCCCCCC(O)C\C=C\CCCCCCCC(O)=O	POTASSIUM RICINOLEATE	4
NCGC00164602-01	CC(CCC1=CC=C(O)C=C1)NCC(O)C2=CC=C(O)C=C2	RACTOPAMINE HYDROCHLORIDE	4
NCGC00160482-01	COC1=C(N[S+]([O-])(=O)C2=CC=C(N)C=C2)N=CC=N1	Sulfalene	4
NCGC00160651-01	N[S+]([O-])(=O)C1=CC=C(NC(=O)CCC(O)=O)C=C1	SULFASUCCINAMIDUM	4
NCGC00016056-02	CNCCC(OC1=C(C)C=CC=C1)C2=CC=CC=C2	Tomoxetine	4
NCGC00094515-01	Cl.Cl.CN(C)C/C=C(/C1=CC=C(Br)C=C1)C2=CN=CC=C2	Zimelidine dihydrochloride	4
NCGC00168265-02	CCN(CC)C(=O)[C@H]\1CN(C)[C@@H]\2CC3=C[NH]C4=C3C(=CC=C4)C2=C1	(+)-Lysergic	4
NCGC00016630-01	C[N@@+]12CCC(CC1)[C@@H](C2)OC(=O)C(O)(C3=CC=CC=C3)C4=CC=CC=C4	Clidinium bromide	4
NCGC00163360-01	CN1CCC[C@@H]1C2=CC=CN=C2	(+)-NICOTINE	4
NCGC00017066-01	O.Br.COC1=CC2=C(C[C@H]3[C@H]4CCCC[C@@]24CCN3C)C=C1	Dextromethorphan hydrobromide monohydrate	4
NCGC00091328-01	O=CC1=CC=CO1	Furfural	4
NCGC00181912-01	CCOC(=O)C1=C2CN(C)C(=O)C3=C(I)C=CC=C3N2C=N1	IOMAZENIL	4
NCGC00181343-01	COC1=C(OC)C=C2[C@@H](CN(C)CCCN3CCC4=CC(OC)=C(OC)C=C4CC3=O)CC2=C1	IVABRADINE HYDROCHLORIDE	4
NCGC00159367-02	CC1OC(C)OC(C)O1	PARALDEHYDE	4
NCGC00181128-01	NC1=CC(O)=C(C=C1)C(O)=O.[H]C2=C([H])C([H])=C(C([H])=C2[H])C([H])([H])C3=C(OC([H])([H])C([H])([H])N(C([H])([H])[H])C([H])([H])[H])C([H])=C([H])C([H])=C3[H]	Phentoloxamine and PAS	4
NCGC00159423-02	CC(C)CCCC(C)CCCC(C)CCC\C(C)=C\CC1=C(C)C(=O)C2=CC=CC=C2C1=O	Phytonadione	4
NCGC00095073-01	Cl.CC(C)NC/1=C(C)/N(C)N(C1=O)C2=CC=CC=C2	RAMIFENAZONE	4
NCGC00095254-04	CC(C)CCCC(C)CCCC(C)CCCC1(C)CCC2=C(C)C(=C(C)C(=C2O1)C)O	TOCOPHEROL ACETATE	4
NCGC00160374-01	CC1(C)C2CCC1(C)C[N+](C)(CCC[N+](C)(C)C)C2	TRIMETHIDINII METHOSULFAS	4
NCGC00094521-05	COC(=O)C1=C(Cl)C(=C(C(=C1Cl)Cl)C(=O)OC)Cl	Chlorthal-dimethyl	4
NCGC00164168-02	O=C(OC1=CC=CC=C1)C2=CC=CC(=C2)C(=O)OC3=CC=CC=C3	Diphenyl isophthalate	4
NCGC00168267-02	COC1=CC(=C(OC)C=C1Br)CC(C)N	(-)-4-Bromo-2,5-dimethoxyamphetamine	4
NCGC00016358-01	NC(=O)N[C@H]1NC(=O)NC1=O	Allantoin	4
NCGC00016981-01	CO[C@@H]1C[C@@H](O[C@H](C)[C@H]1OC(C)=O)O[C@H]2[C@H](C)[C@H](O[C@@H]3O[C@@H](C)C[C@H]([C@H]3OC(C)=O)N(C)C)[C@H](C)C[C@]4(CO4)C(=O)[C@H](C)[C@H](OC(C)=O)[C@H](C)[C@H](C)OC(=O)[C@@H]2C	Troleandomycin	4
NCGC00160625-01	CCC(CC1=C(I)C(O)=C(I)C=C1I)C(O)=O	Acide iophenoique	4
NCGC00093588-03	NC1=NC=NC2=C1N=C[N]2[C@@H]3O[C@@H]4CO[P](O)(=O)O[C@H]4[C@H]3O	Adenosine 3',5'-cyclic monophosphate	4
NCGC00015089-08	NC(=N)NC(=O)C1=NC(=C(N)N=C1N)Cl	AMILORIDE	4
NCGC00166265-01	O=C1NC(=O)C2=CC=CC=C2O1	Carsalam	4
NCGC00164446-01	CC3(COC1=CC=C(CC2SC(=O)NC2=O)C=C1)CCCCC3	Ciglitizone	4
NCGC00015462-07	CC1=NC=C(N=C1)C(=O)NCCC2=CC=C(C=C2)[S+]([O-])(=O)NC(=O)NC3CCCCC3	GLIPIZIDE	4
NCGC00181132-01	O[C@@H]1CCCNC1CC(=O)CN2C=NC3=CC(Br)=C(Cl)C=C3C2=O	HALOFUGINONE LACTATE	4
NCGC00016908-01	CN(C\C=C/C1=CC=CC=C1)CC2=C3C=CC=CC3=CC=C2	Naftifine hydrochloride	4
NCGC00093354-03	NC(=O)C1=CC=CN=C1	Niacinamide	4
NCGC00181080-01	[H]N(\C(=N\C1=C([H])C([H])=C(OC([H])([H])C([H])([H])[H])C([H])=C1[H])C([H])([H])[H])C2=C([H])C([H])=C(OC([H])([H])C([H])([H])[H])C([H])=C2[H]	Phenacaine hydrochloride	4
NCGC00016202-02	[Na+].[Na+].[Fe++].[C-]#N.[C-]#N.[C-]#N.[C-]#N.[C-]#N.N#[O+]	Sodium nitroprusside dihydrate	4
NCGC00092315-01	O[C@@H](CNCCOC1=CC=C(CC(O)=O)C=C1)C2=CC=CC=C2	ZD 2079	4
NCGC00164402-01	[H][C@@]12C[C@H](C)[C@](O)(C(=O)CO)[C@@]1(C)C[C@H](O)[C@@]3(Cl)[C@@]2([H])CCC4=CC(=O)C=C[C@]34C	Beclomethasone	4
NCGC00015155-03	CC(C)COCC(CN(CC1=CC=CC=C1)C2=CC=CC=C2)N3CCCC3	BEPRIDIL	4
NCGC00166304-01	CN(C)CCS	Captamina	4
NCGC00159374-02	OC(O)C(Cl)(Cl)Cl	CHLORAL HYDRATE	4
NCGC00015191-06	CN1C(C2=CC=C(Cl)C=C2)[S+]([O-])(=O)CCC1=O	CHLORMEZANONE	4
NCGC00160569-01	CN(CC1=CC=CC=C1)CC2=CC=CC=C2	Dibemethine	4
NCGC00181306-01	[H][C@@]12C[C@H](O)[C@@]3(C)C(=O)[C@H](O)C4=C(C)[C@H](C[C@@](O)([C@@H](OC(=O)C5=CC=CC=C5)[C@]3([H])[C@@]1(CO2)OC(C)=O)C4(C)C)OC(=O)C(O)[C@@H](NC(=O)OC(C)(C)C)C6=CC=CC=C6	DOCETAXEL	4
NCGC00183275-01	CC(C)C[C@@H](NC(=O)[C@@H](COC(C)(C)C)NC(=O)[C@H](CC1=CC=C(O)C=C1)NC(=O)[C@@H](CO)NC(=O)[C@@H](CC2=CNC3=C2C=CC=C3)NC(=O)[C@@H](CC4=CNC=N4)NC(=O)[C@@H]5CCC(=O)N5)C(=O)N[C@H](CCCNC(N)=N)C(=O)N6CCC[C@H]6C(=O)NNC(N)=O	GOSERELIN ACETATE	4
NCGC00016391-05	OC1=C2N=CC=CC2=C(Cl)C=C1I	Iodochlorohydroxyquinoline	4
NCGC00182550-01	C[C@H]1CNCCC2=CC=C(Cl)C=C12	Lorcaserin	4
NCGC00164615-01	CC1SC2=C(C(O)=O)C(=O)C3=CC(F)=C(C=C3N12)N4CCN(CC5=C(C)OC(=O)O5)CC4	Prulifloxacin	4
NCGC00181348-01	[H][C@]12NC(=O)[C@]3([H])NC(=O)[C@@]4([H])NC(=O)[C@@H](CC5=CC=C(OC6=C(O[C@@H]7O[C@H](CO)[C@@H](O)[C@H](O)C7C)C(OC8=CC=C(C=C8Cl)[C@@H](O[C@@H]9O[C@H](CO)[C@@H](O)[C@H](O)[C@H]9NC(C)=O)[C@H](NC1=O)C(=O)N[C@@H](C(O)=O)C%10=CC(O)=CC(O[C@H]%11O[C@H](CO)[C@@H](O)C(O)[C@@H]%11O)=C%10C%12=CC2=CC=C%12O)=CC3=C6)C(Cl)=C5)NC(=O)[C@@H](N)C%13=CC=C(O)C(OC%14=CC(O)=CC4=C%14)=C%13	TEICOPLANIN	4
NCGC00090964-02	NCCNCCNCCNCCN	Tetraethylenepentamine	4
NCGC00016598-01	N[C@@H]1C[C@H]1C2=CC=CC=C2	Tranylcypromine hydrochloride	4
NCGC00164561-01	[H][C@@](O)(CO)[C@@]([H])(O)[C@]1([H])OC(=C[C@@]([H])(NC(N)=N)C1([H])NC(C)=O)C(O)=O	Zanamivir	4
NCGC00159323-03	OC1\N=C(C2=CC=CC=C2)/C3=CC(=CC=C3NC1=O)Cl	(?)-Oxazepam	4
NCGC00164127-03	CC(C)(C)CC(C)(C)C1=CC=C(O)C=C1	4-(1,1,3,3-Tetramethylbutyl)phenol	4
NCGC00091499-05	CCCCC(CC)COC(=O)C1=C(C=CC=C1)C(=O)OCC(CC)CCCC	Di(2-ethylhexyl) phthalate	4
NCGC00091902-08	CCOC(=O)CC(S[P](=S)(OC)OC)C(=O)OCC	Malathion	4
NCGC00066947-05	CC(C)(C)C(O)C(OC1=CC=C(Cl)C=C1)[N]2C=NC=N2	Triadimenol	4
NCGC00016548-01	NC(=O)OC[C@H](O)COC1=CC=C(Cl)C=C1	Chlorphensin carbamate	4
NCGC00016639-01	ClCCN[P@]1(=O)OCCCN1CCCl	Ifosfamide	4
NCGC00167560-01	NC1=C(N)C=NC=C1	3,4-DIAMINOPYRIDINE PHOSPHATE	4
NCGC00026844-02	CC1=CC=CC(=C1C)NC2=NC=CC=C2C(O)=O	ACIDUM NIXYLICUM	4
NCGC00166256-01	[H]C1(F)C[C@@]([H])(O[C@]1([H])CO)N2C=C(C)C(=O)NC2=O	Alovudine	4
NCGC00024633-02	FC1=CC=C(OCCCN2CCC3(CC2)N(CNC3=O)C4=CC=CC=C4)C=C1	AMI-193	4
NCGC00164605-01	CCOC(=O)OC(C)OC1=C(N(C)S(=O)(=O)C2=CC=CC=C12)C(=O)NC3=CC=CC=N3	ampiroxicam	4
NCGC00013796-01	C[N@@+]1([O-])[C@H]2CC[C@H]1C[C@H](C2)OC(=O)[C@@H](CO)C3=CC=CC=C3	Atropine oxide	4
NCGC00163219-01	C[N+](C)(C)CCOC(N)=O	CARBAMYLCHOLINE	4
NCGC00167800-01	N[Pt]1(N)OC(=O)C2(CCC2)C(=O)O1	CARBOPLATIN	4
NCGC00015196-04	C1C\N=C(\COC2=C(C=CC=C2)C3CC3)N1	CIRAZOLINE	4
NCGC00015254-12	CN1CCN(CC1)\C2=N\C3=C(NC4=C2C=CC=C4)C=CC(=C3)Cl	CLOZAPINE	4
NCGC00182551-01	COP(=S)(OC)OC1=CC=C(C=C1)[S+](N)([O-])=O	Cythioate	4
NCGC00182995-01	CCN1C(NC2=CC(OCCN3CCCCC3)=CC=C2)C4=CC=CC=C4C1=O	ETOMIDOLINE	4
NCGC00160436-01	NC1=NN=NN1C2=CC=CC=C2	Fenamol	4
NCGC00025132-02	CC1(C)OC2=C(C=C(C=C2)C#N)[C@H]([C@@H]1O)N3CCCC3=O	Levcromakalim	4
NCGC00167834-01	CCOC(=O)C(CCC1=CC=CC=C1)NC(C)C(=O)N2CC3=CC(=C(OC)C=C3CC2C(O)=O)OC	MOEXIPRIL HYDROCHLORIDE	4
NCGC00183118-01	CO\N=C1\CC2(CC3CC(CC=C(C)CC(C)C=CC=C4COC5C(O)C(C)=CC(C(=O)O3)C45O)O2)OC(C1C)C(\C)=C\C(C)C	Moxidectin	4
NCGC00182073-02	CCCC1=C2N(CC)C(=CC(=O)C2=CC3=C1OC(=CC3=O)C(O)=O)C(O)=O	Nedocromil	4
NCGC00160597-01	CCOC(=O)C1=C2C=C(C)C=CC2=NC(=C1)C3=CC=CC=C3	Neocinchophen	4
NCGC00015766-08	CC1=CC(=C(O)C(=C1C\C2=N\CCN2)C)C(C)(C)C	OXYMETAZOLINE	4
NCGC00159420-03	CC(=O)OC1=CC=C(C=C1)C2(C(=O)NC3=CC=CC=C23)C4=CC=C(OC(C)=O)C=C4	Oxyphenisatin Acetate	4
NCGC00167434-01	CC1=CC=CN2C(=O)C(=CN=C12)C3=NN=N[N-]3	PEMIROLAST POTASSIUM	4
NCGC00164630-01	NC1=NC2=C(N=CN2CCC(CO)CO)C(O)=N1	PENCICLOVIR SODIUM	4
NCGC00163169-01	CN1CC\C(CC1)=C2\C3=C(CCC4=CC=CC=C24)SC=C3	PIZOTIFEN	4
NCGC00095045-01	CC(=O)NC1=CC=C(C=C1)[S+]([O-])(=O)NC2=CC=C(C=C2)[N+]([O-])=O	SULFANITRAN	4
NCGC00091018-01	C[C@]12CC[C@H]3[C@@H](CC/C4=C/C(=O)CC[C@]34C)[C@@H]1CC[C@H]2O	Testosterone	4
NCGC00159396-02	COC1=CC(=CC(OC)=C1OC)C(=O)N2CCOCC2	TRIMETOZINUM	4
NCGC00164575-01	[H]C12N(CCCCN3C=NC(=C3)C4=CC=CN=C4)C(=O)O[C@]1(C)[C@@]([H])(CC)OC(=O)[C@]([H])(C)C(=O)[C@]([H])(C)[C@@]([H])(OC5([H])O[C@]([H])(C)C[C@]([H])(N(C)C)[C@]5([H])O)[C@](C)(C[C@@]([H])(C)C(=O)[C@@]2([H])C)OC	TULATHROMYCIN	4
NCGC00016938-01	NC1=NC(=CS1)\C(=N\OCC(O)=O)C(=O)N[C@H]2[C@@H]3SC\C(=C(/N3C2=O)C(O)=O)C=C	Cefixime	4
NCGC00016340-01	CCN1C(=O)N[C@H](C1=O)C2=CC=CC=C2	Ethotoin	4
NCGC00016346-01	C1CC[N@]2C[C@@H]3C[C@@H](CN4CCCC[C@H]34)[C@H]2C1	Sparteine (-)	4
NCGC00185764-01	CC(C)CCC[C@@H](C)CCC[C@@H](C)CCC[C@]1(C)CCC2=CC(=C(C)C(=C2O1)C)O	(+)-?-Tocopherol	4
NCGC00185767-01	CO[C@H]1[C@@H](CC(=O)O[C@H](C)C\C=C\C=C\[C@H](OC2CCC(C(C)O2)N(C)C)[C@H](C)C[C@H](CC=O)[C@@H]1OC3OC(C)C(OC4CC(C)(O)C(O)C(C)O4)C(C3O)N(C)C)OC(C)=O	Acetyl Spiramycin	4
NCGC00091330-01	OC1=C2C(=O)C3=C(O)C=CC=C3CC2=CC=C1	Anthralin	4
NCGC00181750-01	[H][C@]12SCC(C[N+]3=C4C=CC=NN4C=C3)=C(N1C(=O)[C@H]2NC(=O)C(=N\OC)\C5=NSC(N)=N5)C([O-])=O	CEFOZOPRAN HYDROCHLORIDE	4
NCGC00091560-01	CO/N=C(/C(=O)N[C@H]1[C@H]2SC\C(=C(/N2C1=O)C(O)=O)COC(N)=O)C3=CC=CO3	Cefuroxime Free Acid	4
NCGC00164625-02	[H][C@](O)(CC([O-])=O)C[C@]([H])(O)\C=C\C1=C(C2=CC=C(F)C=C2)C(COC)=C(N=C1C(C)C)C(C)C	CERIVASTATIN SODIUM	4
NCGC00164530-01	CCNC(=O)\C=C\C1=CC(Br)=CC=C1	CINROMIDUM	4
NCGC00016752-01	CCC[C@H]1C[C@@H](N(C)C1)C(=O)N[C@H]([C@H](C)Cl)[C@@H]2O[C@@H](SC)[C@@H](O)[C@@H](O)[C@H]2O	Clindamycin hydrochloride	4
NCGC00095166-01	CC1=NC(=C(Cl)C(=C1Cl)O)C	CLOPIDOL	4
NCGC00163330-01	N[C@H](CC(N)=O)C(O)=O	D-ASPARAGINE	4
NCGC00167508-01	[H][C@@]12C[C@@]3([H])[C@]4([H])CCC5=CC(=O)C=C[C@]5(C)[C@@]4([H])[C@@]([H])(O)C[C@]3(C)[C@@]1(NC(=C)O2)C(=O)COC(C)=O	DEFLAZACORT	4
NCGC00183013-01	OC[C@@H](O)[C@H](CO)OCN1C=CN=C1[N+]([O-])=O	DORANIDAZOLE	4
NCGC00166056-01	CCOC(=O)C1=CN=CC=C1	ETHYL NICOTINATE	4
NCGC00016849-01	CCC1=CC=CC2=C1[NH]C3=C2CCO[C@@]3(CC)CC(O)=O	Etodolac	4
NCGC00091635-01	CO[P](=S)(OC)OC1=CC(=C(SC)C=C1)C	Fenthion (Baytex)	4
NCGC00164582-01	C\C(C)=C\CC1C(=O)N(N(C1=O)C2=CC=CC=C2)C3=CC=CC=C3	Feprazone	4
NCGC00015467-11	COC1=C(C=C(Cl)C=C1)C(=O)NCCC2=CC=C(C=C2)[S+]([O-])(=O)NC(=O)NC3CCCCC3	GLYBURIDE	4
NCGC00181771-01	CCCCCCCN(CC)CCCC(O)C1=CC=C(N[S+](C)([O-])=O)C=C1	Ibutilide	4
NCGC00181304-01	NC1=NC(=O)N2CC12	IMEXON	4
NCGC00160523-01	[H][C@@]1(CC[C@]2(O)[C@]3([H])CC[C@]4([H])C[C@]([H])(CC[C@]4(C)[C@@]3([H])CC[C@]12C)O[C@@]5([H])C[C@]([H])(O)[C@]([H])(OC6C[C@]([H])(O)[C@]([H])(O[C@@]7([H])C[C@]([H])(OC(C)=O)[C@]([H])(O[C@]8([H])O[C@]([H])(CO)[C@@]([H])(O)[C@]([H])(O)[C@@]8([H])O)[C@@]([H])(C)O7)[C@@]([H])(C)O6)[C@@]([H])(C)O5)C9=CC(=O)OC9	LANATOSIDE A	4
NCGC00159482-02	[H][C@]1(CCCCN1CCCC)C(=O)NC2=C(C)C=CC=C2C	Levobupivacaine hydrochloride	4
NCGC00159357-02	CCC1(C(=O)NC(=O)N(C)C1=O)C2=CC=CC=C2	Mephobarbital	4
NCGC00091106-02	COC(=O)C1=C(O)C=CC=C1	Methyl salicylate	4
NCGC00181082-01	[H]OC(C(=O)OC([H])([H])C([H])([H])[N+](C([H])([H])[H])(C([H])([H])C([H])([H])[H])C([H])([H])C([H])([H])[H])(C1=C([H])C([H])=C([H])C([H])=C1[H])C2=C([H])C([H])=C([H])C([H])=C2[H]	METHYLBENACTYZIUM BROMIDE	4
NCGC00159498-02	CC(C)NCC(O)COC1=CC(C)=C(OC(C)=O)C(C)=C1C	Metipranolol	4
NCGC00160376-01	C[N+](C)(C)CCOC(=O)C(O)(C1=CC=CC=C1)C2=CC=CC=C2	METOCINII IODIDUM	4
NCGC00095127-01	OCCN1CC(O)C(O)C(O)C1CO	MIGLITOL	4
NCGC00181794-01	[O-]S(=O)OC1=CC=C(Cl)C=C1.C[N+](C)(CCOC2=CC=CC=C2)CC3=CC=CS3	N,N-Dimethyl-N-2-phenoxyethyl-N-2Äô-thenylammoniu ...	4
NCGC00249416-01	CC1CC(=O)N/N=C1/C2=CC=C(NCC(C)(C)NCC(O)COC3=C(C=CC(=C3)Cl)C#N)C=C2	Oberadilol	4
NCGC00090820-01	CC(=O)NC1=CC=C(C=C1)C(O)=O	p-Acetamidobenzoic acid	4
NCGC00167452-01	OC1=C2C(=NC(=C1)C([O-])=O)C(=O)C=C3OC4=CC=CC=C4N=C23	PIRENOXINE	4
NCGC00016261-03	CC1=C(O)C(=C(CO)C=N1)CO	Pyridoxine	4
NCGC00183278-01	CSCC[C@H](NC(=O)[C@@H](CC1=CC=C(O[S+](O)([O-])=O)C=C1)NC(=O)[C@H](N)CC(O)=O)C(=O)NCC(=O)N[C@@H](CC2=CNC3=C2C=CC=C3)C(=O)N[C@H](CCSC)C(=O)N[C@H](CC(O)=O)C(=O)N[C@@H](CC4=CC=CC=C4)C(N)=O	SINCALIDE	4
NCGC00090751-01	C[N]1C(=CC(=C1C(=O)C2=CC=C(Cl)C=C2)C)CC([O-])=O	Sodium zomepirac	4
NCGC00188437-01	CC1(C)S[C@@H]2[C@H](NC(=O)[C@H](N)C3=CC=CC=C3)C(=O)N2[C@@H]1C(=O)OCOC(=O)[C@@H]4N5[C@H](CC5=O)S([O-])([O-])C4(C)C	Sultamicillin tosylate	4
NCGC00016064-04	CC(C)(C)C1=CC=C(C=C1)C(O)CCCN2CCC(CC2)C(O)(C3=CC=CC=C3)C4=CC=CC=C4	Terfenadine	4
NCGC00095196-01	CCN(CC)CCOC1=CC=C2C(=C1)C(=O)C3=CC(=CC=C23)OCCN(CC)CC	TILORONE	4
NCGC00065440-02	CCN(CC)CC(=O)NC1=C(C)C=C(C)C=C1C	TRIMECAINUM	4
NCGC00016043-03	OC1=C(O)C=C(C=C1)C=C(C#N)C#N	Tyrphostin 23	4
NCGC00167783-01	C1CC(CN(C1)CCC2=CC=C3OCOC3=C2)OC(C4=CC=CC=C4)C5=CC=CC=C5	Zamifenacin fumarate	4
NCGC00247708-01	OC1\C=C/C2[C@H]3CC4=C5C(=C(O)C=C4)OC1[C@@]25CCN3	N-Normorphine	4
NCGC00016979-01	CCN[C@@H]1CN(CCCOC)[S+]([O-])(=O)C2=C1C=C(S2)[S+](N)([O-])=O	Brinzolamide	4
NCGC00016302-01	C[C@@H](CNC(=O)CC[C@@]1(C)[C@H](CC(N)=O)[C@@H]2\N=C1/C(=C3\N=C(/C=C4\N=C(\C(=C5\[C@H](CCC(N)=O)[C@@](C)(CC(N)=O)[C@@]2(C)N5[Co+]C#N)C)[C@@](C)(CC(N)=O)[C@@H]4CCC(N)=O)C(C)(C)[C@@H]3CCC(N)=O)C)O[P@]([O-])(=O)O[C@H]6[C@H](O)[C@@H](O[C@@H]6CO)[N]7C=NC8=C7C=C(C)C(=C8)C	Cyanocobalamin	4
NCGC00016923-01	COCC(=O)NC1=C(I)C(=C(I)C(=C1I)C(=O)NC[C@@H](O)CO)C(=O)N(C)C[C@@H](O)CO	Iopromide	4
NCGC00094509-01	[I-].C[N+]1(C)C2CCC1CC(C2)OC(=O)C3=C[NH]C4=CC=CC=C34	3-Tropanylindole-3-carboxylate methiodide	4
NCGC00186462-01	CC(=O)O[C@H]1CC[C@]\2(C)C3CC[C@@]\4(C)C(C\C=C4C5=CC=CN=C5)C3C\C=C2C1	Abiraterone Acetate	4
NCGC00159353-02	[H][C@]1(C)OC(OC2C(O)[C@@]([H])(O)C(OC3C(O)[C@@]([H])(O)C(O)O[C@]3([H])CO)O[C@]2([H])CO)[C@]([H])(O)C(O)C1N[C@@]4([H])C=C(CO)[C@@]([H])(O)[C@]([H])(O)C4O	Acarbose	4
NCGC00015004-09	ClC1=CC\2=C(OC3=C(C=CC=C3)\N=C2N4CCNCC4)C=C1	AMOXAPINE	4
NCGC00090808-01	C[C@H]1O[C@@H](O[C@@H]\2C[C@@H]3O[C@](O)(C[C@@H](O)C[C@@H](O)[C@H](O)CC[C@@H](O)C[C@@H](O)CC(=O)O[C@@H](C)[C@H](C)[C@H](O)[C@@H](C)/C=C/C=C/C=C/C=C/C=C/C=C/C=C2)C[C@H](O)[C@H]3C(O)=O)[C@@H](O)[C@@H](N)[C@@H]1O	Amphotericin B	4
NCGC00091493-01	COC1=CC=C(/C=C/C)C=C1	Anethole	4
NCGC00161605-01	CCCCCCCCCCCCCCCC(=O)OCC(O)C1OC(=O)C(O)=C1O	Ascorbyl palmitate	4
NCGC00182064-02	OC(=O)C1=C(CSC2=NN=CS2)CS[C@@H]3[C@H](NC(=O)CN4C=NN=N4)C(=O)N13	Ceftezole sodium	4
NCGC00182067-02	[H][C@@]12CC[C@](O)(C(=O)CO)[C@@]1(C)C[C@H](O)[C@@]3([H])[C@@]2([H])C[C@H](F)C4=CC(=O)C=C[C@]34C	Fluprednisolone	4
NCGC00091110-01	O=CCCCC=O	Glutaraldehyde (Glutaric dialdehyde)	4
NCGC00094121-01	Cl.CC(N)COC1=C(C)C=CC=C1C	Mexiletene hydrochloride	4
NCGC00183837-01	FC1=CC=C(C=C1)N2CCN(CCCC(=O)NC3C4=C(CSC5=C3C=CC=C5)C=CC=C4)CC2	MONATEPIL MALEATE	4
NCGC00094991-01	[Br-].CC[N+]1(C)CCCC(C1)OC(=O)C(O)(C2=CC=CC=C2)C3=CC=CC=C3	PIPENZOLATE BROMIDE	4
NCGC00093636-03	CC(C)NC[C@@H](O)COC1=CC=C(CC(N)=O)C=C1	R-(+)-ATENOLOL	4
NCGC00181046-01	OCC1OC(C(O)C1OP(O)(=O)OCC2OC(C(O)C2O)N3C=CC(=O)NC3=O)N4C=CC(=O)NC4=O	RASBURICASE	4
NCGC00015984-03	CN1C2CCC1CC(C2)OC(=O)C3=C[NH]C4=C3C=CC=C4	TROPISETRON	4
NCGC00090858-02	OC(=O)C1=CC=C(Cl)C=C1	4-Chlorobenzoic acid	4
NCGC00016987-01	CC[C@H]1[C@H](O)[N@@]2[C@H]3C[C@@H]1[C@@H]4[C@@H](O)[C@]5(C[C@@H]24)[C@@H]3N(C)C6=C5C=CC=C6	Ajmaline	4
NCGC00247700-01	COC1=CC(=C(OC)C=C1)C[C@H](C)N	(+)-2,5-Dimethoxyamphetamine	4
NCGC00090705-08	NC/1=N/C(=O)N(/C=C1)[C@H]2CC[C@@H](CO)O2	2',3'-Dideoxycytidine	4
NCGC00015038-03	NC1=NC2=NC=C(CNC3=CC=C(C=C3)C(=O)NC(CCC(O)=O)C(O)=O)N=C2C(=N1)N	AMINOPTERIN	4
NCGC00024599-02	CN(C)CCCSC1=CC=CC=C1NC(=O)/C=C/C2=CC=CC=C2	CINANSERIN	4
NCGC00181011-01	OC1=CC(O)=C(Cl)C=N1	GIMERACIL	4
NCGC00167578-01	O.O.[Ca++].[H][C@@](CC(=O)N1C[C@@]2([H])CCCC[C@@]2([H])C1)(CC3=CC=CC=C3)C([O-])=O.[H][C@@](CC(=O)N4C[C@@]5([H])CCCC[C@@]5([H])C4)(CC6=CC=CC=C6)C([O-])=O	MITIGLINIDE CALCIUM HYDRATE	4
NCGC00160457-01	CC(C)(C)C(=O)NCCCC(O)=O	Pivagabine	4
NCGC00181163-01	[H]\C(=C(/C([H])([H])[H])C([H])([H])[H])C([H])([H])C([H])([H])C(=C(/[H])C([H])([H])C([H])([H])C(=C(/[H])C([H])([H])C([H])([H])C(\[H])=C(\C([H])([H])[H])C([H])([H])C([H])([H])C(\[H])=C(\C([H])([H])[H])C([H])([H])C([H])([H])C(\[H])=C(/C([H])([H])[H])C([H])([H])[H])\C([H])([H])[H])\C([H])([H])[H]	Squalene	4
NCGC00182544-01	CC(C)(C)CC(=O)OCC(=O)[C@@]12OC(C)(C)O[C@@H]1C[C@H]3[C@@H]4CCC5=CC(=O)C=C[C@]5(C)[C@@]4(F)[C@@H](O)C[C@@]23C	Triamcinolone hexacetonide	4
NCGC00016755-01	CC(C)NC[C@H]1CCC2=CC(=C(C=C2N1)[N+]([O-])=O)CO	Oxamniquine	4
NCGC00185750-01	CO[C@H]1[C@@H](O)[C@H](N)[C@@H](O[C@H]2O[C@H](CC[C@H]2N)[C@H](C)N)[C@H](O)[C@@H]1N(C)C(=O)CN	ASTROMICIN SULPHATE	4
NCGC00159365-02	CC(=O)OC1=CC=CC(C)=C1	CRESYL ACETATE, M-	4
NCGC00181081-01	[H]OC([H])([H])C(=O)[C@@]1(O[H])C([H])([H])C([H])([H])[C@@]2([H])[C@]3([H])C([H])([H])C([H])([H])C4=C([H])C(=O)C([H])([H])C([H])([H])[C@]4(C([H])([H])[H])[C@@]3(F)[C@@]([H])(O[H])C([H])([H])[C@]12C([H])([H])[H]	FLUDROCORTISONE ACETATE	4
NCGC00024503-01	NCC(O)=O	Glycine	4
NCGC00015714-09	COCCOC(=O)\C1=C(/C)N\C(=C(/C1C2=CC=CC(=C2)[N+]([O-])=O)C(=O)OC(C)C)C	NIMODIPINE	4
NCGC00183859-01	CC[N+]1(CC)CCC(C1C)=C(C2=CC=CC=C2)C3=CC=CC=C3	PRIFINIUM BROMIDE	4
NCGC00160608-01	[H][C@]1(C[C@@]1([H])C2=CC=CC=C2)NC(=O)[C@@]3([H])CCC(=O)N3	ROLICYPRINUM	4
NCGC00091468-02	NC1=CC=C(Cl)C=C1	p-Chloroaniline	4
NCGC00159417-06	OC1=CC(=CC=C1OC2=CC=C(Cl)C=C2Cl)Cl	Triclosan	4
NCGC00016711-01	ClC1=CC=C(C=C1)[C@@H](OCCN2CCCCC2)C3=CC=CC=C3	Cloperastine hydrochloride	4
NCGC00247701-01	CC(CC1=CC2=C(OCO2)C=C1)NO	(?)-N-Hydroxy-3,4-methylenedioxyamphetamine	4
NCGC00091616-01	CCOC1=C(C=CC=C1)C(N)=O	2-Ethoxybenzamide (Ethenzamide)	4
NCGC00091326-01	CC(=O)NC1=CC=CC=C1	Acetanilide	4
NCGC00160536-01	CC(C)CCCC(C)C1CC(=O)C2=C3CCC4CC(O)CCC4(C)C3CCC12C	Colestolone	4
NCGC00163886-02	CO[P](=S)(OC)OC1=C(Cl)C=C(Cl)C(=C1)Cl	Fenchlorphos	4
NCGC00014679-01	C1CN2CCC1[C@H](C2)CN3C4=C(SC5=C3C=CC=C5)C=CC=C4	Levomequitazine	4
NCGC00166210-01	[H][C@]1(CO)O[C@@]([H])(OC2([H])[C@]([H])(O)[C@]([H])(N)C[C@]([H])(N)[C@@]2([H])OC3([H])O[C@]([H])(CO)[C@@]([H])(O)[C@]([H])(O)[C@]3([H])N)[C@@]([H])(O)C1([H])O[C@@]4([H])O[C@@]([H])(CN)[C@@]([H])(O)[C@@]([H])(O)C4([H])N	PAROMOMYCIN SULFATE	4
NCGC00167534-01	[H][C@]1(C)COC2=C(C(F)=CC3=C2N1C=C(C(O)=O)C3=O)C4(N)CC4	PAZUFLOXACIN	4
NCGC00247685-01	C[C@H]1[C@@H]2CC3=C(C=C(O)C=C3)[C@]1(C)CCN2CCC4=CC=CC=C4	(+)-Phenazocine	4
NCGC00244580-01	CCCCCCCCCC(CC)C1=CC=C(C=C1)[S+](O)([O-])=O	4-Dodecylbenzenesulfonic acid	4
NCGC00015060-14	C[N]1C=NC(=C1SC2=C3[NH]C=NC3=NC=N2)[N+]([O-])=O	Azathioprine	4
NCGC00015247-04	ClC1=CC(=CC=C1)N2CCNCC2	1-(3-CHLOROPHENYL)PIPERAZINE	4
NCGC00181115-01	[H]OC(=O)C1(C([H])([H])[H])C([H])([H])C([H])([H])C2(C([H])([H])[H])C([H])([H])C([H])([H])C3(C(=C([H])C(=O)C4([H])C5(C([H])([H])[H])C([H])([H])C([H])([H])C([H])(O[H])C(C([H])([H])[H])(C([H])([H])[H])C5([H])C([H])([H])C([H])([H])C34C([H])([H])[H])C2([H])C1([H])[H])C([H])([H])[H]	18ALPHA-GLYCYRRHETINIC ACID	4
NCGC00023100-03	CC(=O)[C@H]1CC[C@H]2[C@@H]3CC[C@H]4C[C@H](O)CC[C@]4(C)[C@H]3C(=O)C[C@]12C	5alpha-Pregnan-3alpha-ol-11,20-dione	4
NCGC00015099-05	CC(C)NCC(O)COC1=C(CC=C)C=CC=C1	ALPRENOLOL	4
NCGC00013495-01	CN1[C@H]2CC[C@@H]1CC(C2)OC(C3=CC=CC=C3)C4=CC=CC=C4.C[S+](O)([O-])=O	Benztropine	4
NCGC00189074-01	FC1=C(F)C(NC2=CC=C(I)C=C2Cl)=C(C=C1)C(=O)NOCC3CC3	CI-1040	4
NCGC00015269-03	CN(C1CCCCC1)C(=O)CCCOC2=CC\3=C(NC(=O)\C=C3)C=C2	Cilostamide	4
NCGC00091925-01	O.O.O.O.O.O.O.[Co++].[O-][S]([O-])(=O)=O	Cobalt sulfate heptahydrate	4
NCGC00095276-01	NCC1CCC(N)C(O1)O[C@H]2[C@H](N)C[C@H](N)[C@@H](O[C@H]3OC(CO)C(O)C(N)C3O)C2O.O[S+](O)([O-])=O	DIBEKACIN	4
NCGC00015523-02	OC1=CC=C(O)C=C1	Hydroquinone	4
NCGC00094700-01	CC(C(O)=O)C1=CC=C(C=C1)N2CC3=CC=CC=C3C2=O	INDOPROFEN	4
NCGC00017158-02	CN[C@@H](C)CC\C=C(/C)C.CN[C@@H](C)CC\C=C(/C)C.O[C@@H]([C@@H](O)[C@@H](O)C(O)=O)[C@H](O)C(O)=O	Isometheptene mucate	4
NCGC00016058-05	CN1C2CCC1CC(C2)OC(=O)C3=CC(=CC(=C3)Cl)Cl	MDL-72222	4
NCGC00160573-01	COC1=CC=C(C(=O)CCC(O)=O)C2=C1C=CC=C2	Menbutone	4
NCGC00162267-02	OC1=CC=C2CC3N(CC=C)CCC45[C@@H](OC1=C24)C(=O)CC[C@@]35O	NALOXONE	4
NCGC00094381-03	CC1=CC(=C([NH]1)/C=C/2C(=O)NC3=CC=CC=C23)C	SEMAXANIBUM	4
NCGC00015947-02	CN\C(NC#N)=N/C1=CC=C(C=C1)\C2=N\NC(=O)CC2C	Siguazodan	4
NCGC00247355-02	CCC(=O)N(C1=CC=CC=C1)C2(CCN(CCC3=CC=CS3)CC2)COC	Sufentanil	4
NCGC00163927-04	OC(=O)COC1=C(Cl)C=C(Cl)C(=N1)Cl	Triclopyr	4
NCGC00247686-01	CCC(=O)N(C1CCN(CC1)CCC2=CC=CC=C2)C3=CC=C(F)C=C3	N-(4-Fluorophenyl)-N-[1-(2-phenylethyl)-4-piperidyl]	4
NCGC00094990-01	CC(=O)NCCCCCC(O)=O	ACEXAMIC ACID	4
NCGC00166276-01	[H][C@@](O)(CO)[C@@]([H])(O)[C@]1([H])O[C@@](O)(C[C@@]([H])(O)C1([H])NC(C)=O)C(O)=O	ACIDUM ACENEURAMICUM	4
NCGC00015150-03	C[N+](C)(C)CC(O)=O	Betaine hydrochloride	4
NCGC00183879-01	CC1=NC=C(CN(C=O)/C(C)=C(CCOC(=O)C2=CC=CC=C2)/SSC(/CCOC(=O)C3=CC=CC=C3)=C(C)/N(CC4=CN=C(C)N=C4N)C=O)C(=N1)N	Bisbentiamine	4
NCGC00164487-01	NC1=CC=C(\C=C\C2=CC=C(N)C=C2S(O)(=O)=O)C(=C1)S(O)(=O)=O	CHLORPHENOCTII AMSONAS	4
NCGC00160446-01	FC1=CC=CC(\C=C\C(=O)NC2CC2)=C1	Cinflumide	4
NCGC00181165-02	[H]ON([H])C(=O)C([H])([H])C([H])([H])C([H])([H])C([H])([H])C([H])([H])C([H])([H])C([H])([H])C([H])([H])C([H])([H])[H]	DECANOHYDROXAMIC ACID	4
NCGC00183133-01	CCC(C)C1OC2(CC3CC(CC=C(C)C(OC4CC(OC)C(OC5CC(OC)C(NC(C)=O)C(C)O5)C(C)O4)C(C)C=CC=C6COC7C(O)C(C)=CC(C(=O)O3)C67O)O2)C=CC1C	Eprinomectin B1a	4
NCGC00183866-01	COC1=C(OC)C=C2C(=C(C)[NH]C2=C1)CCN3CCN(CC3)C4=CC=CC=C4	Equipertine hydrochloride	4
NCGC00160484-01	CCN(CC)CCOC1=CC=CC=C1C(=O)CCC2=CC=CC=C2	ETAFENONE HYDROCHLORIDE	4
NCGC00166138-01	[H][C@@]12CC[C@@](OC(C)=O)(C#C)[C@@]1(C)CC[C@]3([H])[C@@]4([H])CC[C@]([H])(OC(C)=O)C=C4CC[C@@]23[H]	ETHYNODIOL DIACETATE	4
NCGC00159395-03	NC(=O)NNC1=CC=CC=C1	Fenicarbazida	4
NCGC00183596-01	C[C@H](OCCC(C)(C)O)[C@H]1CC[C@H]2C(/CCC[C@@]12C)=C/C=C3/C[C@@H](O)C[C@H](O)C3=C	Maxacalcitol	4
NCGC00163240-01	CN(C)C(=O)OC1=CC(=CC=C1)[N+](C)(C)C	NEOSTIGMINE	4
NCGC00167486-01	NC1=NC2=C(C(=N1)O)C(=C[NH]2)CCC3=CC=C(C=C3)C(=O)N[C@H](CCC([O-])=O)C([O-])=O	PEMETREXED	4
NCGC00164071-01	CCCCCCCCCCCCCC(=O)OC(C)C	Tetradecanoic acid, 1-methylethyl ester	4
NCGC00167533-01	CCCC1=NC(C)=C2N1NC(=NC2=O)C3=CC(=CC=C3OCC)[S+]([O-])(=O)N4CCN(CC)CC4	VARDENAFIL HYDROCHLORIDE	4
NCGC00247710-01	CCN[C@@H](C)CC1=CC(=CC=C1)C(F)(F)F	(+)-Fenfluramine	4
NCGC00091650-03	NC1=C(O)C=C(C=C1)[N+]([O-])=O	2-Amino-5-nitrophenol	4
NCGC00091044-02	ONC(=O)C1=CC=CC=C1	Benzhydroxamic acid	4
NCGC00090965-04	CCCOC(=O)C1=CC=C(O)C=C1	Propylparaben	4
NCGC00017101-01	[Na+].C[N]1N=NN=C1SC\C2=C(\[N@]3[C@@H](SC2)[C@H](NC(=O)[C@@H](O)C4=CC=CC=C4)C3=O)C([O-])=O	Cefamandole sodium salt	4
NCGC00016817-01	CCOC(=O)C1=CN=C[N]1[C@@H](C)C2=CC=CC=C2	Etomidate	4
NCGC00016833-01	CCCCN(CCCC)CC[C@H](O)C1=C2C=CC(=CC2=C3C=C(Cl)C=C(Cl)C3=C1)C(F)(F)F	Halofantrine hydrochloride	4
NCGC00168269-02	COC1=CC=C(OC)C(=C1)CC(C)N	(-)-2,5-Dimethoxyamphetamine	4
NCGC00018123-05	CC(=O)OCC[N+](C)(C)C	Acetylcholine chloride	4
NCGC00188429-01	OC(=O)C(=O)NC1=CC(=CC=C1)C2=NN=NN2	Acitazanolast	4
NCGC00015096-12	CCCCC1=C(C(=O)C2=CC(=C(OCCN(CC)CC)C(=C2)I)I)C3=C(O1)C=CC=C3	Amiodarone hydrochloride	4
NCGC00090771-01	OC[C@H]1O[C@@H]2O[C@H]3[C@H](O)[C@@H](O)[C@H](O[C@@H]3CO)O[C@H]4[C@H](O)[C@@H](O)[C@H](O[C@@H]4CO)O[C@H]5[C@H](O)[C@@H](O)[C@H](O[C@@H]5CO)O[C@H]6[C@H](O)[C@@H](O)[C@H](O[C@@H]6CO)O[C@H]7[C@H](O)[C@@H](O)[C@H](O[C@@H]7CO)O[C@H]8[C@H](O)[C@@H](O)[C@H](O[C@@H]8CO)O[C@H]1[C@H](O)[C@H]2O	beta-Cyclodextrin	4
NCGC00249613-01	CC(C)C[C@H](NC(=O)[C@H](CCC1=CC=CC=C1)NC(=O)CN2CCOCC2)C(=O)N[C@@H](CC3=CC=CC=C3)C(=O)N[C@@H](CC(C)C)C(=O)[C@@]4(C)CO4	Carfilzomib	4
NCGC00159318-02	CNC1=C[N+]([O-])=C(C2=CC=CC=C2)C3=CC(Cl)=CC=C3N1	CHLORDIAZEPOXIDE	4
NCGC00015257-08	CCOC(=O)C(C)(C)OC1=CC=C(Cl)C=C1	Clofibrate	4
NCGC00164329-02	CCCCCCCC\C=C/CCCCCCCCN	DECTAFLURUM	4
NCGC00160624-01	CCOC1=CC(NC(C)=O)=CC=C1C(=O)OC	Ethopabate	4
NCGC00160609-01	[H][C@@]7(O[C@]1([H])C(O)C(O)[C@]([H])(O[C@]1([H])O[C@@]2([H])CCC3(C)[C@@]([H])(CCC4(C)[C@]3([H])C(=O)C=C5[C@]6([H])CC(C)(CCC6(C)CCC45C)C(O)=O)C2(C)C)C(O)=O)O[C@@]([H])(C(O)C(O)C7O)C(O)=O	GLYCYRRHIZIC ACID, MONOSODIUM SALT	4
NCGC00181915-01	CC(C(=O)OCC(=O)N(C)C)C1=CC=C2OC3=NC(C)=CC=C3CC2=C1	Mepranoprofen arbamel	4
NCGC00160555-01	OC1=C(C=C(C=C1C(=O)N\N=C\C2=CC=C(O2)[N+]([O-])=O)[N+]([O-])=O)[N+]([O-])=O	Nifursol	4
NCGC00189075-01	OCC(O)CONC(=O)C1=C(NC2=C(F)C=C(I)C=C2)C(F)=C(F)C=C1	PD0325901	4
NCGC00016098-07	CC1=CC=CC(=C1N\C2=N\CCCS2)C	XYLAZINE	4
NCGC00245236-02	CC1=CC=CC=C1N2\C(=N/C3=CC=CC=C3C2=O)C	Methaqualone	4
NCGC00160537-04	CC(C)OC1=CC(=CC=C1)NC(=O)C2=CC=CC=C2C(F)(F)F	Flutolanil	4
NCGC00090721-03	C=CC(=O)NCNC(=O)C=C	N,N'-Methylenebis(acrylamide)	4
NCGC00016692-01	OC1(CCN(CCCC(=O)C2=CC=C(F)C=C2)CC1)C3=CC=C(Br)C=C3	Bromperidol	4
NCGC00016760-01	CCOC(=O)N1\C=C/N(C)C1=S	Carbimazole	4
NCGC00016323-01	NC1=CC=C(C=C1)[S+]([O-])(=O)NC2=CC=C(Cl)N=N2	Sulfachloropyridazine	4
NCGC00015925-02	NC1=CC=C(C=C1)[S+]([O-])(=O)NC2=CC=N[N]2C3=CC=CC=C3	Sulfaphenazole	4
NCGC00159446-02	CCCCNC(=O)N[S+]([O-])(=O)C1=CC=C(N)C=C1	Carbutamide	4
NCGC00024910-01	C[C@H]1C[C@@H](C(=O)[C@@H](C1)[C@@H](CC2CC(=O)NC(=O)C2)O)C	Cycloheximide	4
NCGC00167537-01	COC1=C(OC)C=C2C(=O)C(CC3CCN(CC4=CC=CC=C4)CC3)CC2=C1	DONEPEZIL HYDROCHLORIDE	4
NCGC00167427-01	[H][C@](O)(CCCCC)\C=C\[C@@]1([H])[C@]([H])(O)C[C@]2([H])O\C(C[C@]12[H])=C/CCCC([O-])=O	EPOPROSTENOL SODIUM	4
NCGC00164380-02	C[C@]12CCC(=O)C(=O)C1CC[C@@H]3[C@@H]2CC[C@@]4(C)[C@H]3CCC4=O	FORMESTANUM	4
NCGC00159430-02	CN1C(=O)NC(=O)C(C)(C1=O)C2=CCCCC2	Hexobarbital	4
NCGC00091049-04	CCCCC/C=C\C\C=C/CCCCCCCC(O)=O	Linoleic acid	4
NCGC00091172-01	CO	Methanol	4
NCGC00188430-01	CC1=CC=C(C=C1)C2(O)CCN(CCCC(=O)C3=CC=C(F)C=C3)CC2	Moperone	4
NCGC00094754-01	NC(=O)NC(=O)CC1=CC=CC=C1	PHENACEMIDE	4
NCGC00188346-01	CC(C)[N]1N=C(C2=CC3=C([NH]2)C=CC(=C3)O)C4=C(N)N=CN=C14	pp242	4
NCGC00167499-01	CC(=O)OCC(=O)NCCCOC1=CC(CN2CCCCC2)=CC=C1	ROXATIDINE ACETATE HYDROCHLORIDE	4
NCGC00164562-01	CC1=C(NNC(=O)C1)C2=CC=C(N\N=C(\C#N)C#N)C=C2	SIMENDANUM	4
NCGC00167555-01	CCCC([O-])=O	SODIUM BUTYRATE	4
NCGC00247714-01	OCCCC(O)=O	?-Hydroxybutyric	4
NCGC00016433-01	CC(=O)OCC(=O)[C@@]1(O)CC[C@@H]2[C@H]3CC\C4=C\C(=O)\C=C/[C@]4(C)[C@]3(F)[C@@H](O)C[C@@]12C	Isoflupredone acetate	4
NCGC00016382-01	CN(C(=O)CN(CCO)CC(=O)N(C)C(C)(C)CC1=CC=CC=C1)C(C)(C)CC2=CC=CC=C2	Oxethazaine	4
NCGC00015074-10	CC(=O)NC1=NN=C(S1)[S+](N)([O-])=O	Acetazolamide	4
NCGC00091396-02	OC(C1=CC=CC=C1)C(=O)C2=CC=CC=C2	Benzoin	4
NCGC00167562-01	CCOC(=O)C1=CN=C2C=C(OCC(C)C)C(OCC(C)C)=CC2=C1O	BUQUINOLATE	4
NCGC00094937-01	CC(C(O)=O)C1=CC=C2C(=C1)[NH]C3=CC=C(Cl)C=C23	CARPROFEN	4
NCGC00168773-01	CC(C)CN(C[C@@H](O)[C@H](CC1=CC=CC=C1)NC(=O)O[C@@H]2CO[C@H]3OCC[C@@H]23)[S+]([O-])(=O)C4=CC=C(N)C=C4	DARUNAVIR ETHANOLATE	4
NCGC00015429-08	NC(=O)OCC(COC(N)=O)C1=CC=CC=C1	FELBAMATE	4
NCGC00159442-02	OCC1OC(O)C(O)C(O)C1O	Galactose	4
NCGC00163239-01	C[N+](C)(C)CCCCCC[N+](C)(C)C	HEXAMETHONIUM	4
NCGC00182967-01	C[N+]1(C)C2CCC1CC(C2)OC(=O)C(O)C3=CC=CC=C3	HOMATROPINE	4
NCGC00024504-05	CC(=C)[C@H]1CN[C@@H]([C@H]1CC(O)=O)C(O)=O	KAINIC ACID	4
NCGC00186006-01	CC1=C(NC(=O)CN2CCCC2=O)C(=CC=C1)C	Nefiracetam	4
NCGC00015726-06	O=C(CCNNC(=O)C1=CC=NC=C1)NCC2=CC=CC=C2	Nialamide	4
NCGC00160613-01	[H][C@]1(CCC(=O)N1)C(O)=O	PYRROLIDONE CARBOXYLIC ACID	4
NCGC00181345-01	CCOC(=O)C(CCC1=CC=CC=C1)NC2CSC(CN(CC(O)=O)C2=O)C3=CC=CS3	TEMOCAPRIL HYDROCHLORIDE	4
NCGC00164520-01	CC(O)C(N)C(O)=O	THREONINE	4
NCGC00181338-01	NC(CC1=CC(I)=C(OC2=CC(I)=C(O)C(I)=C2)C=C1)C(O)=O	Triiodothyronine, reverse	4
NCGC00183125-01	C\C(C)=C/CC\C(C)=C/CC\C(C)=C/CC\C(C)=C/CC1=C(C)C(=O)C2=C(C=CC=C2)C1=O	VitaminK2	4
NCGC00016455-01	CN1C(=O)N(C)C2=C([N](C[C@@H](O)CO)C=N2)C1=O	Diprophylline	4
NCGC00017018-01	O.O.O.[Na+].[Na+].O[Hg]C1=C2OC/3=C/C(=O)/C(=C\C3=C(\C2=CC(=C1[O-])Br)C4=C(C=CC=C4)C([O-])=O)Br	Merbromin	4
NCGC00024876-03	C[C@@]12C=3C=CC=CC3C[C@@H](N1)C4=C2C=CC=C4	(+)-MK 801	4
NCGC00094969-01	COC1=CC=C(C=C1)C2C(=O)C3=CC=CC=C3C2=O	ANISINDIONE	4
NCGC00166124-01	O=C(OCC1=CC=CC=C1)\C=C\C2=CC=CC=C2	BENZYL CINNAMATE	4
NCGC00094952-01	[Na+].CCN1CCN(C(=O)NC(C(=O)NC2C3SC\C(=C(/N3C2=O)C([O-])=O)CSC4=NN=N[N]4C)C5=CC=C(O)C=C5)C(=O)C1=O	CEFOPERAZONE SODIUM	4
NCGC00165787-02	OC(=O)CC1=CC=C(CCN[S+]([O-])(=O)C2=CC=C(Cl)C=C2)C=C1	DALTROBANUM	4
NCGC00094665-01	Cl.CNC(C)[C@@H](O)C1=CC=CC=C1	EPHEDRINE (1R,2S) HYDROCHLORIDE	4
NCGC00015437-10	CC(C)OC(=O)C(C)(C)OC1=CC=C(C=C1)C(=O)C2=CC=C(Cl)C=C2	Fenofibrate	4
NCGC00181784-01	CC#CCC(C)[C@H](O)\C=C\C1[C@H](O)C[C@@H]2C\C(C[C@H]12)=C/CCCC(O)=O	Iloprost	4
NCGC00188434-01	[CH3-].[Co+3].C[C@H](CNC(=O)CC[C@@]1(C)[C@@H](CC(N)=O)[C@@H]2[N-]\C1=C(C)/C3=NC(=C\C4=N/C(=C(C)\C5=N[C@@]2(C)[C@](C)(CC(N)=O)[C@H]5CCC(N)=O)[C@](C)(CC(N)=O)[C@@H]4CCC(N)=O)C(C)(C)[C@H]3CCC(N)=O)OP([O-])(=O)O[C@H]6[C@@H](CO)O[C@H]([C@@H]6O)N7C=NC8=CC(C)=C(C)C=C78	Mecobalamin	4
NCGC00164140-03	CCCCC(CC)COC(=O)CC(C(=O)OCC(CC)CCCC)[S]([O-])(=O)=O	Colace	4
NCGC00016617-01	CCN(CCCCOC(=O)C1=CC(=C(OC)C=C1)OC)[C@@H](C)CC2=CC=C(OC)C=C2	Mebeverine hydrochloride	4
NCGC00093656-01	OC[C@H]1O[C@H](C[C@@H]1O)N2/C=C(/C=C/Br)C(=O)NC2=O	(E)-5-(2-Bromovinyl)-2'-deoxyuridine	4
NCGC00094572-01	CN(/C=N/C1=CC=C(C)C=C1C)/C=N/C2=CC=C(C)C=C2C	AMITRAZ	4
NCGC00180998-01	CCCCCC1=CC=C(C)C=C1O	AMYLMETACRESOL	4
NCGC00159465-02	[H][C@]12SCC(CSC3=NN=C(C)S3)=C(N1C(=O)[C@@]2([H])NC(=O)CN4C=NN=N4)C(O)=O	Cefazolin	4
NCGC00159331-02	[H][C@@](C)(CCCC(C)C)[C@@]1([H])CC[C@@]2([H])\C(CCC[C@]12C)=C\C=C3\C[C@@]([H])(O)CCC3=C	CHOLECALCIFEROL	4
NCGC00168775-01	NC(=O)C([C@@H]1CCN(CCC2=CC3=C(OCC3)C=C2)C1)(C4=CC=CC=C4)C5=CC=CC=C5	DARIFENACIN HYDROBROMIDE	4
NCGC00159355-02	CC(C)(C)C(=O)OCC(=O)C1CCC2C3CCC4=CC(=O)CCC4(C)C3CCC12C	DESOXYCORTICOSTERONE PIVALATE	4
NCGC00184995-01	C[C@]12CC[C@H]3[C@H](CCC4=C3C=CC(=C4)OC(=O)N(CCCl)CCCl)[C@H]1CC[C@@H]2O[P](O)(O)=O	ESTRAMUSTINE PHOSPHATE	4
NCGC00183880-01	O.CN[C@@H]1CCC2=C(C1)C3=CC(=CC=C3[NH]2)C(N)=O.OC(=O)CCC(O)=O	Frovatriptan Succinate Monohydrate	4
NCGC00016241-06	N[S+]([O-])(=O)C1=C(Cl)C=C(NCC2=CC=CO2)C(=C1)C(O)=O	Furosemide	4
NCGC00160508-01	[H][C@]1(O)CO[C@]2([H])[C@]([H])(O)CO[C@]12[H]	ISOSORBIDE	4
NCGC00182556-01	CO[C@H]1[C@H](O)CC(=O)O[C@H](C)CC=CC=C[C@H](O)[C@H](C)C[C@@H](CC=O)[C@@H]1O[C@@H]2O[C@H](C)[C@@H](O[C@@H]3CC(C)(C)[C@H](O)[C@H](C)O3)[C@@H]([C@H]2O)N(C)C	Leucomycin tartrate	4
NCGC00166291-01	C\C(C)=C\CC\C(C)=C\C=C\C(C)=C\C=C\C(C)=C\C=C\C=C(C)\C=C\C=C(C)\C=C\C=C(/C)CC\C=C(\C)C	LYCOPENE	4
NCGC00037856-01	O[P](O)(=O)C[P](O)(O)=O	MEDRONIC ACID	4
NCGC00013319-01	C[C@@H]1O[C@@H](O[C@H]2C[C@@H](O)[C@@]3(CO)[C@H]4[C@H](O)C[C@]5(C)[C@H](CC[C@]5(O)[C@H]4CC[C@@]3(O)C2)\C6=C\C(=O)OC6)[C@@H](O)[C@H](O)[C@H]1O	ouabain	4
NCGC00160598-01	OCC1(CO)COC(OC1)C(Cl)(Cl)Cl	Penthrichloral	4
NCGC00160516-01	[H][C@]1(CCC(=O)N1)C(=O)N2CSC[C@@]2([H])C(O)=O	Pidotimod	4
NCGC00017280-10	C/C1=C(\C=C\C(C)=C\C=C\C(C)=C\C(O)=O)C(C)(C)CCC1	TRETINOIN	4
NCGC00160468-01	CCCCCCCCCCCCCCCC(=O)OCC(COC(=O)CCCCCCCCCCCCCCC)OC(=O)CCCCCCCCCCCCCCC	Tripalmitin	4
NCGC00093356-03	NC\1=N\C(=O)N(\C=C1)[C@@H]2O[C@H](CO)[C@@H](O)[C@@H]2O	ZALCITABINE	4
NCGC00092334-01	COC1=C(OC)C=C(CCN(C)CCCN2CCC3=C(CC2=O)C=C(OC)C(=C3)OC)C=C1	ZATEBRADINUM	4
NCGC00016338-01	CCCCOC1=CC(=C2C=CC=CC2=N1)C(=O)NCCN(CC)CC	Dibucaine	4
NCGC00016846-01	C[C@@H](C(O)=O)C1=CC=C(C=C1)C(=O)C2=CC=CS2	Suprofen	4
NCGC00016646-02	CCN(CC)CCNC(=O)C1=CC(=C(N)C=C1OC)Br	BROMOPRIDE	4
NCGC00160645-01	CCC(C(=O)OCCOCCN(CC)CC)C1=CC=CC=C1	Butamirate citrate	4
NCGC00094849-01	OC(=O)CN(CC(O)=O)CC1=CC/2=C(OC/3=C/C(=O)/C(=C\C3=C2C4=CC=CC=C4C(O)=O)CN(CC(O)=O)CC(O)=O)C=C1O	CALCEIN	4
NCGC00095007-01	O.O.O.[Na+].[Na+].CO/N=C(/C(=O)NC1C2SC\C(=C(/N2C1=O)C([O-])=O)CS\C3=N\C(=O)\C(=N/N3C)[O-])C4=CSC(=N4)N	CEFTRIAXONE SODIUM TRIHYDRATE	4
NCGC00168263-01	ClC1=CC=C2NC(=O)C\N=C(\C3=CC=CC=C3)C2=C1	Desmethyldiazepam	4
NCGC00160399-01	OC(=O)CC1=C(N=C(S1)C2=CC=C(Cl)C=C2)C3=CC=CC=C3	FENTIAZAC	4
NCGC00182972-01	C[N+]1(C)CCN(C[C@](O)(C2CCCCC2)C3=CC=CC=C3)CC1	Hexocyclium methosulfate	4
NCGC00159326-02	[H][C@](C)(O)[C@@]([H])(NC(=O)[C@]1([H])C[C@@]([H])(CCC)CN1C)[C@@]2([H])O[C@]([H])(SC)[C@]([H])(O)[C@@]([H])(O)[C@@]2([H])O	Lincomycin hydrochloride	4
NCGC00159406-02	[H][C@](O)(CN)C1=CC=C(O)C(O)=C1	Norepinephrine bitartrate	4
NCGC00015784-07	CC/1=C(CCN2CCC(CC2)C(=O)C3=CC=C(F)C=C3)/C(=O)N4\C=C/C=C\C4=N1	PIRENPERONE	4
NCGC00095066-01	COC1CC(OC(C)C1O)O[C@@H]\2[C@@H](C)/C=C/C=C/3COC4C(=N\O)/C(=C\[C@H](C(=O)OC5CC(C/C=C2C)O[C@@]6(CCC(C)C(O6)C7CCCCC7)C5)[C@@]34O)C	SELAMECTIN	4
NCGC00160525-01	CCN(C(C)=O)C1=CC(=CC=C1)C2=CC=NC3=C(C=NN23)C#N	Zaleplon	4
NCGC00016362-01	CCCCNC1=CC=C(C=C1)C(=O)OCCOCCOCCOCCOCCOCCOCCOCCOCCOC	Benzonatate	4
NCGC00017039-01	CN1[C@@H]2CC[C@@H]1CC(C2)OC3C4=C(CCC5=C3C=CC=C5)C=CC=C4.OC(=O)CC(O)(CC(O)=O)C(O)=O	Deptropine citrate	4
NCGC00016566-01	C[C@@H]1C[C@@H]2[C@H]3CC\C4=C\C(=O)\C=C/[C@]4(C)[C@]3(F)[C@@H](O)C[C@@]2(C)[C@@]1(O)C(=O)COC(C)=O	Dexamethasone acetate	4
NCGC00016973-01	N#CC1=CC=C(C=C1)C([N]2C=NC=N2)C3=CC=C(C=C3)C#N	Letrozole	4
NCGC00016620-01	COC1=CC(=C(OC)C=C1)[C@H](O)CNC(=O)CN	Midodrine hydrochloride	4
NCGC00017040-01	CN(C)[S+]([O-])(=O)C1=CC2=C(SC3=C(C=CC=C3)N2CCCN4CCN(C)CC4)C=C1.C[S+](O)([O-])=O.C[S+](O)([O-])=O	Thioproperazine dimesylate	4
NCGC00016569-01	NCC1CCC(CC1)C(O)=O	Tranexamic acid	4
NCGC00091238-02	S(SC1=NC2=C(S1)C=CC=C2)C3=NC4=C(S3)C=CC=C4	2-MERCAPTOBENZOTHIAZOLE	4
NCGC00159354-02	CC(=O)OC1CC2CCC1(C)C2(C)C	BORNYL ACETATE	4
NCGC00167565-01	CN1C(CC2=C\C(=N\NC(N)=O)C(=O)C=C12)S([O-])(=O)=O	CARBAZOCHROME SODIUM SULFONATE	4
NCGC00095175-01	CO/N=C(C(=O)NC1C2SCC(=C(/N2C1=O)C(=O)OCOC(=O)C(C)(C)C)\C=C/C3=C(C)N=CS3)/C4=CSC(=N4)N	CEFDITORIN PIVOXIL	4
NCGC00167460-01	[H][C@@]2(NC(=O)C(=N\OC)\C1=CSC(N)=N1)C(=O)N3C(=CCS[C@]23[H])C([O-])=O	CEFTIZOXIME SODIUM	4
NCGC00016710-01	CN1CCC[C@@H]1CCO[C@](C)(C2=CC=CC=C2)C3=CC=C(Cl)C=C3	Clemastine fumarate	4
NCGC00163494-01	[H]C1([H])N(C)[C@@]([H])(C(=O)NC(C(C)Cl)C2O[C@@]([H])(SC)C([H])(OP(O)(O)=O)[C@@]([H])(O)[C@]2([H])O)C([H])([H])[C@]1([H])CCC	CLINDAMYCIN PO4	4
NCGC00160564-01	NC(=O)OC1=CC=C(CC2=CC=CC=C2)C=C1	Difenano	4
NCGC00181160-01	[H]OC(=O)[C@]1(C([H])([H])[H])C([H])([H])C([H])([H])C([H])([H])[C@@]2(C3=C([H])C(=C(C([H])=C3C([H])([H])C([H])([H])[C@@]12[H])C([H])(C([H])([H])[H])C([H])([H])[H])[S+]([O-])(=O)O[H])C([H])([H])[H]	ECABET SODIUM	4
NCGC00016821-01	COC1=CC(=CC(=C1O)OC)[C@@H]2[C@@H]3[C@@H](COC3=O)[C@H](O[C@@H]4O[C@H]5CO[C@@H](C)O[C@@H]5[C@@H](O)[C@H]4O)C6=C2C=C7OCOC7=C6	Etoposide	4
NCGC00164358-01	CCCCCCCCCCCCCCCC(O)=O	Hexadecanoic acid	4
NCGC00091888-01	CC1CC(CC(C)(C)C1)OC(=O)C2=CC=CC=C2O	Homosalate	4
NCGC00168349-01	[O-]C(=O)C1=CC=CC=C1C(C2=CC(=C([O-])C(=C2)I)I)=C\3/C=C(I)\C(=O)\C(=C3)I	IODOPHTHALEINUM NATRICUM	4
NCGC00073457-03	COC(=O)C1=CN=C[N]1C(C)C2=CC=CC=C2	METOMIDATE HYDROCHLORIDE	4
NCGC00164532-01	CCC(=O)NC1=CC=C(O)C=C1	Parapropamol	4
NCGC00094997-01	Cl.CCOC(=O)C(CCC1=CC=CC=C1)NC(C)C(=O)N2CC3=CC=CC=C3CC2C(O)=O	QUINAPRIL HYDROCHLORIDE	4
NCGC00023193-04	CC1(C)O[C@@H]2C[C@H]3[C@@H]4CCC/5=C/C(=O)/C=C\[C@]5(C)[C@@]4(F)[C@@H](O)C[C@]3(C)[C@@]2(O1)C(=O)CO	Triamcinolone acetonide	4
NCGC00247729-01	CCC(=O)C(CC(C)N(C)C)(CC1=CC=CC=C1)CC2=CC=CC=C2	(¬±)-Methadone	4
NCGC00016681-01	COC1=CC2=C(SC3=C(C=CC=C3)N2C[C@@H](C)CN(C)C)C=C1	Methotrimeprazine maleat salt	4
NCGC00016336-01	CCOC(=O)OC1=C(OC)C=C(C=C1OC)C(=O)O[C@@H]2C[C@H]3CN4CCC5=C([NH]C6=C5C=CC(=C6)OC)[C@@H]4C[C@@H]3[C@H]([C@H]2OC)C(=O)OC	Syrosingopine	4
NCGC00016035-02	ClC1=CC(=CC=C1)N2CCN(CCCN3\N=C4\C=C/C=C\N4C3=O)CC2	Trazodone hydrochloride	4
NCGC00024485-02	NC\C=C\C(O)=O	(E)-4-amino-2-butenoic acid	4
NCGC00024607-01	C=1C(=NC(=NC1O)N)N	2,4-Diamino-6-hydroxypyrimidine	4
NCGC00160584-01	OCC(O)COC1=CC=C(Cl)C=C1	3-(4-CHLOROPHENOXY)-1,2-PROPANEDIOL	4
NCGC00159400-05	OCC1=CN=CC=C1	3-Pyridinemethanol	4
NCGC00160603-01	C(=C/C1=CC=NC=C1)\C2=CC=CC=C2	4-STYRYLPYRIDINE	4
NCGC00167530-01	[H][C@](O)(CCN)C(=O)N[C@]1([H])C[C@]([H])(N)[C@@]([H])(O[C@@]2([H])O[C@]([H])(CN)CC[C@@]2([H])N)[C@]([H])(O)[C@@]1([H])O[C@@]3([H])O[C@]([H])(CO)[C@@]([H])(O)[C@]([H])(N)[C@@]3([H])O	ARBEKACIN SULFATE	4
NCGC00164591-01	[H][C@@]1(C)CC[C@@]2([H])[C@@]([H])(C)[C@@]([H])(OC)O[C@]3([H])O[C@@]4(C)CC[C@]1([H])[C@@]23OO4	Artemetero	4
NCGC00166280-01	O[Bi]1OC2=CC(=CC(O)=C2O1)C(O)=O	Bismuth Subgallate	4
NCGC00160363-01	CCCCN1CCCC1C(=O)NC2=C(C)C=C(C)C=C2C	BUMECAINUM	4
NCGC00167458-01	[H][C@](O)(C(=O)N[C@]1([H])C(=O)N2C(C([O-])=O)=C(CSC3=NN=NN3CS([O-])(=O)=O)CS[C@]12[H])C4=CC=CC=C4	CEFONICID SODIUM	4
NCGC00167444-01	[H][C@](NC(=O)C1=C(O)C=C(C)N=C1)(C(=O)N[C@]2([H])C(=O)N3C(C(O)=O)=C(CSC4=NN=NN4C)CS[C@]23[H])C5=CC=C(O)C=C5	CEFPIRAMIDE SODIUM	4
NCGC00015209-05	ClCCN(CCCl)[P]1(=O)NCCCO1	Cyclophosphamide	4
NCGC00160389-02	CC1(C)C(\C=C(/Cl)Cl)C1C(=O)OC(C#N)C2=CC=CC(OC3=CC=CC=C3)=C2	Cypermethrin	4
NCGC00160605-01	CC(=O)NC1=CC=C(OC(C)=O)C=C1	Diacetamate	4
NCGC00164246-01	[H][C@@](O)(CO)C([H])(O)[C@]([H])(O)[C@]([H])(O)CO	D-Mannitol	4
NCGC00185753-01	COC1=C(O[P](O)(O)=O)C(=CC(=C1)[C@H]2[C@@H]3[C@H](COC3=O)[C@H](O[C@@H]4O[C@@H]5CO[C@@H](C)O[C@H]5[C@H](O)[C@H]4O)C6=CC7=C(OCO7)C=C26)OC	ETOPOSIDE PHOSPHATE	4
NCGC00166043-01	COC1=CC(O)=CC(O)=C1	Flamenol	4
NCGC00142391-03	[H][C@@](CCC(O)=O)(NC(=O)C1=CC=C(NCC2=NC3=C(O)N=C(N)N=C3N=C2)C=C1)C(O)=O	Folic acid	4
NCGC00164544-01	ClC1=CC=CC=C1C2CS\C(S2)=C(\C#N)N3C=CN=C3	LANOCONAZOLE	4
NCGC00015656-06	CN1CCN2C(C1)C3=C(CC4=C2C=CC=C4)C=CC=C3	MIANSERIN	4
NCGC00159383-02	CCCOC(=O)C1=CC=CC=C1	PROPYL BENZOATE	4
NCGC00160492-01	OC(C1CN2CCC1CC2)(C3=CC=CC=C3)C4=CC=CC=C4	Quifenadine	4
NCGC00094476-03	CCN(CC)C(=O)N[C@@H]1C[C@H]2[C@@H](CC3=C[NH]C4=CC=CC2=C34)N(C)C1	R(+)-TERGURIDE	4
NCGC00163674-01	CO[C@H]1\C=C\O[C@@]2(C)OC3=C(C)C(O)=C4C(O)=C(NC(=O)C(C)=C\C=C\[C@@H](C)[C@@H](O)[C@@H](C)[C@H](O)[C@H](C)[C@H]([C@H]1C)C(=O)OC)C=C([O-])C4=C3C2=O	RIFAMYCIN SV-NA	4
NCGC00015955-09	CC(C)(C)NCC(O)C1=CC(=C(O)C=C1)CO	SALBUTAMOL	4
NCGC00185770-01	[O-][S](=O)(=O)OCC1OC(OC2(CO[S]([O-])(=O)=O)OC(CO[S]([O-])(=O)=O)C(O[S]([O-])(=O)=O)C2O[S]([O-])(=O)=O)C(O[S]([O-])(=O)=O)C(O[S]([O-])(=O)=O)C1O[S]([O-])(=O)=O	Sucrose Octasulfate, Sodium Salt	4
NCGC00167429-01	CN1N=NC2=C(N=CN2C1=O)C(N)=O	TEMOZOLOMIDE	4
NCGC00164498-01	CC1=CC=C(C=C1)S(=O)(=O)NC(=O)NC2CCCC2	TOLPENTAMIDUM	4
NCGC00095403-01	Cl.CC1CC[C@@]2(NC1)OC3CC4C5CC[C@@H]6CC(O)CC[C@@]6(C)C5CC[C@]4(C)C3C2C	TOMATIDINE HYDROCHLORIDE	4
NCGC00182966-01	OC(=O)C\C(=C\C(O)=O)C(O)=O	TRANS-ACONITIC ACID	4
NCGC00090942-03	N=C1NC(=N)C2=C1C=C3C=CC=CC3=C2	1,3-Diiminobenz[f]isoindoline	4
NCGC00164449-04	O[S+]([O-])(=O)C(F)(F)C(F)(F)C(F)(F)C(F)(F)C(F)(F)C(F)(F)C(F)(F)C(F)(F)F	Perfluorooctane sulfonic acid	4
NCGC00016741-01	CC[S+]([O-])(=O)CC[N]1C(=NC=C1[N+]([O-])=O)C	Tinidazole	4
NCGC00094071-01	Cl.CC1=C[NH]N=C1	4-Methylpyrazole hydrochloride	4
NCGC00160405-01	OC(CC1=CC=CN=C1)(P(O)([O-])=O)P(O)([O-])=O	Acide risedronique	4
NCGC00025283-01	CC1(O\C(=C/C1=O)C(O)=O)C2=CC=CC=C2	Acifran	4
NCGC00024778-01	CNCCCCOC1=C(CC2=CC=CC=C2)C=CC=C1	Bifemelane	4
NCGC00094861-01	COC1=CC2=C(C=C1OC)[C@@]34CCN5CC/6=C/COC7CC(=O)N2C3[C@H]7[C@@H]6C[C@H]45	BRUCINE	4
NCGC00090957-01	CCCCCCCC(O)=O	caprylic acid (octanoic acid)	4
NCGC00165993-01	OC(=O)C1=CC=CC=N1	CHROMIUM PICOLINATE	4
NCGC00015227-04	CN(C)CCC(C1=CC=C(Cl)C=C1)C2=CC=CC=N2	dexchlorpheniramine	4
NCGC00024501-02	N[C@H](CCC(O)=O)C(O)=O	D-GLUTAMIC ACID	4
NCGC00095290-01	C=CCSSSCC=C	DIALLYL TRISULFIDE	4
NCGC00095022-01	COC1=CC=C(C=C1O)C/2=C/C(=O)C3=C(O)C=C(O[C@H]4OC(COC5OC(C)C(O)C(O)[C@H]5O)C(O)C(O)C4O)C=C3O2	DIOSMIN	4
NCGC00185774-01	OC(=O)CSCC(=O)NC1CCSC1=O	Erdosteine	4
NCGC00167512-01	[H][C@@](C)(C[C@]1([H])CC[C@@]([H])(OCCO)[C@@]([H])(C1)OC)[C@]2([H])CC(=O)[C@]([H])(C)C=C(C)[C@@]([H])(O)[C@@]([H])(OC)C(=O)[C@]([H])(C)C[C@]([H])(C)\C=C\C=C\C=C(C)[C@]([H])(C[C@]3([H])CC[C@@]([H])(C)[C@@](O)(O3)C(=O)C(=O)N4CCCC[C@@]4([H])C(=O)O2)OC	EVEROLIMUS	4
NCGC00093976-03	C[C@@H]1O[C@H](C[C@H](N)[C@@H]1O)O[C@H]2C[C@@](O)(CC3=C(O)C4=C(C(=C23)O)C(=O)C5=C(C=CC=C5)C4=O)C(C)=O	IDARUBICIN HYDROCHLORIDE	4
NCGC00015673-08	NC1=[N+]([O-])C(=NC(=C1)N2CCCCC2)N	MINOXIDIL	4
NCGC00159463-02	CCOC1=CC=C(NC(=C)NC2=CC=C(OCC)C=C2)C=C1	Phenacaine hydrochloride	4
NCGC00014684-03	ClC1=C(C=CC=C1)C2=NC(=NO2)C3=CC=NC=C3	PIFEXOLUM	4
NCGC00160501-01	O=C1CCCCC1CN2CCCCC2	Pimeclone	4
NCGC00181146-01	[H]OC1([H])C([H])([H])C([H])([H])C([H])(C([H])([H])C([H])(C([H])([H])[H])C2([H])OC(=O)C3([H])N(C(=O)C(=O)[C@@]4(O[H])OC([H])(C([H])([H])C([H])([H])C4([H])C([H])([H])[H])C([H])([H])C([H])(OC([H])([H])[H])C(=C([H])C([H])=C([H])C([H])=C([H])C([H])(C([H])([H])[H])C([H])([H])C([H])(C(=O)C([H])(OC([H])([H])[H])C([H])(O[H])C(=C([H])C([H])(C(=O)C2([H])[H])C([H])([H])[H])C([H])([H])[H])C([H])([H])[H])C([H…	SIROLIMUS	4
NCGC00091737-01	C/C=C/C=C/C(O)=O	Sorbic acid	4
NCGC00160529-01	ClC1=C(NC2=NCCN2)C3=NSN=C3C=C1	Tizanidina	4
NCGC00160559-01	CC1=CC=CC=C1OCC(O)CNCCOC2=CC=C(C=C2)C(N)=O	TOLAMOLOLUM	4
NCGC00164606-01	COC1=CC(=CC(OC)=C1OC)C(=O)N2CCCCCCC2	TROCIMINUM	4
NCGC00164445-01	CC1=C(O)C(C)=C2CCC(C)(COC3=CC=C(CC4SC(=O)NC4=O)C=C3)OC2=C1C	Troglitazone	4
NCGC00160361-01	COC1=CC(=CC=C1O)C(=S)N2CCOCC2	Vanitiolida	4
NCGC00178624-02	OC1=C(C=CC=C1)C([O-])=O	ZINC SALICYLATE	4
NCGC00017117-01	CNCCC1=NC=CC=C1.C[S+](O)([O-])=O	Betahistine mesylate	4
NCGC00016611-01	CCCCOC1=CC=C(CC(=O)NO)C=C1	Bufexamac	4
NCGC00016858-01	C\C1=C(\[N@]2[C@@H](SC1)[C@H](NC(=O)[C@@H](N)C3=CC=C(O)C=C3)C2=O)C(O)=O	Cefadroxil	4
NCGC00022715-03	CCCC1=CC(=NC(=N1)S)O	6-Propyl-2-thiouracil	4
NCGC00091016-02	ClC(Cl)(Cl)Cl	Carbon tetrachloride	4
NCGC00181123-01	[H]\C(=C(\[H])C1=C([H])C(OC([H])([H])[H])=C(OC([H])([H])[H])C(OC([H])([H])[H])=C1[H])C(=O)N2C([H])([H])C([H])([H])N(C([H])([H])C(=O)N3C([H])([H])C([H])([H])C([H])([H])C3([H])[H])C([H])([H])C2([H])[H]	CINEPAZIDE MALEATE	4
NCGC00164400-01	[H][C@@]12CC[C@@](O)(C#C)[C@@]1(C)CC[C@@]3([H])[C@@]2([H])CCC4=CC5=C(C[C@]34C)C=NO5	Danazol	4
NCGC00166284-01	[H][C@]12COC(C)(C)O[C@@]1([H])[C@@]3([H])OC(C)(C)O[C@@]3(O2)C(O)=O	Dikegulac	4
NCGC00159370-02	CCCCCCCCCCCCCCCCCCCCCCO	DOCOSANOL	4
NCGC00018249-04	CCOC1=CC=C2N=C(SC2=C1)[S+](N)([O-])=O	ETHOXZOLAMIDE	4
NCGC00185746-01	N[C@@H](C(=O)NC1C2CCC(=C(\N2C1=O)C(O)=O)/Cl)C3=CC=CC=C3	Loracarbef	4
NCGC00016161-03	[Na+].CCCCCN(CCCCC)C(=O)C(CCC([O-])=O)NC(=O)C1=CC(=C(Cl)C=C1)Cl	LORGLUMIDE SODIUM	4
NCGC00160669-01	CN1CCN(CC1)C(=O)C2CCCCC2	Pexantel	4
NCGC00016069-09	BrC1=C2N=CC=NC2=CC=C1N\C3=N\CCN3	UK 14,304	4
NCGC00159470-02	[H][C@@](N)(C(C)C)C(O)=O	VALINE	4
NCGC00090708-05	OC1=CC=CC2=CC=CN=C12	8-Hydroxyquinoline	4
NCGC00247697-01	CCC(=O)N(C1CCN(CC1)CCC2=CC=CS2)C3=CC=CC=C3	N-Phenyl-N-[1-[2-(2-thienyl)ethyl]-4-piperidyl]propanamide	4
NCGC00016602-01	FC1=CC=C(C=C1)C(=O)CCCN2CCC(CC2)N3C(=O)NC4=C3C=CC=C4	Benperidol	4
NCGC00016421-01	CN1CCN(CC1)C(C2=CC=CC=C2)C3=CC=CC=C3	Cyclizine hydrochloride	4
NCGC00016495-01	C[C@@H](CNC1CCCCC1)OC(=O)C2=CC=CC=C2	Hexylcaine hydrochloride	4
NCGC00183841-01	COC1=CC(=CC(=C1OC)OC)C(=O)OC(COCCC(C)C)CN2CCOCC2	Amoproxan	4
NCGC00181772-01	COC(=O)C1=C(C)NC(C)=C(C1C2=CC(=CC=C2)[N+]([O-])=O)C(=O)O[C@H]3CCN(CC4=CC=CC=C4)C3	Barnidipine	4
NCGC00181911-01	CCCCC1C(=O)NC(=O)N(C2CCCCC2)C1=O	BUCOLOME	4
NCGC00167543-01	[H][C@]2(NC(=O)C(=N\OC)\C1=CSC(N)=N1)C3SCC(CSC(=O)C4=CC=CO4)=C(N3C2=O)C(O)=O	CEFTIOFUR CRYSTALLINE FREE ACID	4
NCGC00165979-01	OC(=O)\C=C\C1=CC=CC=C1	CINNAMIC ACID	4
NCGC00016824-01	C[C@@H]1C[C@@H]2[C@H]3C[C@@H](F)\C4=C\C(=O)\C=C/[C@]4(C)[C@@]3(Cl)[C@@H](O)C[C@@]2(C)[C@@H]1C(=O)COC(=O)C(C)(C)C	Clocortolone pivalate	4
NCGC00094090-01	Cl.NCCS	Cysteamine hydrochloride	4
NCGC00091527-01	NCCN	Ethylenediamine	4
NCGC00159349-02	[H][C@@]12CC[C@@](O)(C#C)[C@@]1(CC)CC[C@]3([H])[C@@]4([H])CCC(=O)C=C4CC[C@@]23[H]	Levonorgestrel	4
NCGC00167979-01	CCCCCCC(=O)O[C@H]1CC[C@H]2[C@@H]3CCC4CC(=O)\C=C(C)/[C@]4(C)[C@H]3CC[C@]12C	METENOLONE ENANTHATE	4
NCGC00181148-01	[H]N1C(=O)N(C(=O)C(C1=O)(C([H])([H])C([H])([H])[H])C([H])([H])C([H])([H])[H])C([H])([H])[H]	METHARBITAL	4
NCGC00159469-02	CNC(C)CC1=CC=CC=C1OC	Methoxyphenamine	4
NCGC00160518-01	[H][C@]1(C)CN(C[C@@]([H])(C)N1)C2=C(F)C3=C(C(=O)C(=CN3C4CC4)C(O)=O)C(F)=C2F	Orbifloxacin	4
NCGC00183012-01	CCCCCC1NC2=CC(=C(C=C2[S+]([O-])(=O)N1)[S+](N)([O-])=O)C(F)(F)F	PENFLUTIZIDE	4
NCGC00094765-01	CC(=O)OCC(=O)[C@@]1(O)CCC2C3CCC/4=C/C(=O)/C=C\C4(C)C3C(O)C[C@@]12C	PREDNISOLONE ACETATE	4
NCGC00015889-05	OC1=CC=C(C=C1)C2=C(C(=O)C3=CC=C(OCCN4CCCCC4)C=C3)C5=C(S2)C=C(O)C=C5	Raloxifene hydrochloride	4
NCGC00163481-02	O[C@@H]1CCCN2C[C@@H](O)[C@@H](O)[C@@H]12	TRIDOLGOSIRUM	4
NCGC00182985-01	[O-][N+](=O)OCCN(CCO[N+]([O-])=O)CCO[N+]([O-])=O	TROLNITRATE PHOSPHATE	4
NCGC00185782-01	OC1=C2N=CC=CC2=C(C=C1C(=O)NC3=CC(=C(C=C3)\C=C\C4=CC=C(NC(=O)C5=C(O)C6=NC=CC=C6C(=C5)[S+](O)([O-])=O)C=C4[S+](O)([O-])=O)[S+](O)([O-])=O)[S+](O)([O-])=O	Ubistatin A	4
NCGC00159398-02	CC(=O)CC(C1C(=O)OC2=CC=CC=C2C1=O)C3=CC=CC=C3	WARFARIN POTASSIUM	4
NCGC00159319-02	N[S+]([O-])(=O)CC1=NOC2=CC=CC=C12	Zonisamide	4
NCGC00016618-01	CCCCC1=NC(=C2C=CC=CC2=C1)OCCN(C)C	Dimethisoquin hydrochloride	4
NCGC00016690-01	CCO[C@H]1O[C@@H]([C@H](COCC2=CC=CC=C2)OCC3=CC=CC=C3)[C@@H](OCC4=CC=CC=C4)[C@@H]1O	Tribenoside	4
NCGC00166209-01	[H][C@](COC(=O)CCCCCCCCCCCCCCC)(COP([O-])(=O)OCC[N+](C)(C)C)OC(=O)CCCCCCCCCCCCCCC	2,3-Dipalmitoyl-sn-glycero-1-phosphocholine	4
NCGC00024613-01	OC(=O)CN1C(=O)C2=CC=CC3=C2C(=CC=C3)C1=O	Alrestatin	4
NCGC00090905-06	C[S+]([O-])(=O)OCCCCO[S+](C)([O-])=O	Busulfan	4
NCGC00091455-01	CC1=CC=C(C=C1)C2=CC(=N[N]2C3=CC=C(C=C3)[S+](N)([O-])=O)C(F)(F)F	Celecoxib	4
NCGC00182849-01	CC(C)(C)NC(=O)[C@H]1CC[C@H]2[C@@H]3CC=C4C=C(CC[C@@]4(C)[C@H]3CC[C@]12C)C(O)=O	Epristeride	4
NCGC00182031-01	CCC1=CC2=C(S1)N3C(C)=NN=C3CN=C2C4=CC=CC=C4Cl	ETIZOLAM	4
NCGC00182970-01	CC1(O)CCC2C3CCC4=CC(=O)CCC4(C)C3(F)C(O)CC12C	Fluoxymesterone	4
NCGC00160653-01	COC1=CC=C(C=C1)[S+]([O-])(=O)NC2=NN=C(CC(C)C)S2	Glisobuzol	4
NCGC00182971-01	C[N+](C)(CCCCCC[N+](C)(C)C1C2=C(C=CC=C2)C3=C1C=CC=C3)C4C5=C(C=CC=C5)C6=C4C=CC=C6	Hexafluorenium dibromide	4
NCGC00181093-01	[H]OC(=O)C1=C(I)C(N([H])C(=O)C([H])([H])[H])=C(I)C(N(C(=O)C([H])([H])[H])C([H])([H])[H])=C1I	MEGLUMINE	4
NCGC00016686-01	C[C@H]1C\C=C/C=C\C=C/C=C\[C@H](C[C@@H]2O[C@](O)(C[C@@H](O)C[C@H]3O[C@@H]3\C=C/C(=O)O1)C[C@@H](O)[C@H]2C(O)=O)O[C@@H]4O[C@@H](C)[C@@H](O)[C@@H](N)[C@H]4O	Natamycin	4
NCGC00016224-02	OC[C@H](O)[C@@H]1OC(=O)[C@H](O)[C@@H]1O	NIACINAMIDE	4
NCGC00095975-01	Cl.CNCC1=CC=CC=C1	N-METHYLBENZYLAMINE HYDROCHLORIDE	4
NCGC00015768-02	NC(=O)CN1CC(O)CC1=O	Oxiracetam	4
NCGC00015762-06	CCN1\C=C(\C(O)=O)C(=O)C2=C1C=C3OCOC3=C2	OXOLINIC ACID	4
NCGC00181763-01	COC1=CC(Br)=C(C[N+]4(CCOCCC2CCC3CC2C3(C)C)CCOCC4)C=C1OC	PINAVERIUM BROMIDE	4
NCGC00160513-01	[H][C@@]1(CC[C@@]2([H])[C@]3([H])CCC4=CC(=O)CC[C@]4(C)[C@@]3([H])CC[C@]12C)OC(=O)CCCCCCCCC	TESTOSTERONE DECANOATE	4
NCGC00159389-03	CC(=O)NC1=CC=C(\C=N\NC(N)=S)C=C1	THIOACETAZONUM	4
NCGC00159373-02	CC(C)C1=CC=C(C)C=C1O	Thymol	4
NCGC00094412-02	Cl.CC(C)(C)NCC(O)C1=CC=CC=C1Cl	TULOBUTEROL	4
NCGC00095129-01	CC1=C(C2=CC=C(C=C2)[S+](N)([O-])=O)C(=NO1)C3=CC=CC=C3	VALDECOXIB	4
NCGC00247696-01	CCC(=O)N(C1CCN(CC1)CC2=CC=CS2)C3=CC=CC=C3	N-Phenyl-N-[1-(2-thienyl)methyl-4-piperidyl]propanamide	4
NCGC00016654-01	C[C@@H](C(O)=O)C1=CC(=C(C=C1)C2=CC=CC=C2)F	Flurbiprofen	4
NCGC00016909-01	OC[C@H](O)COC(=O)C1=C(NC2=CC=NC3=C2C=CC(=C3)Cl)C=CC=C1	Glafenine hydrochloride	4
NCGC00016982-01	CCN(CC)CCOC(=O)[C@H](C[C@H]1CCCO1)CC2=C3C=CC=CC3=CC=C2	Nafronyl oxalate	4
NCGC00094136-01	CC12NC(CC3=C1C=CC=C3)C4=C2C=CC=C4.OC(=O)\C=C\C(O)=O	(-)-MK-801 hydrogen maleate	4
NCGC00160561-01	COC1=CC=C(C=C1)C(=O)C(\Br)=C\C(O)=O	ACIDUM BROMEBRICUM	4
NCGC00018160-02	CC1(C)SC2C(NC(=O)C(N)C3=CC=CC=C3)C(=O)N2C1C(O)=O	Ampicillin A	4
NCGC00164552-01	NC1=C(CC([O-])=O)C=CC=C1C(=O)C2=CC=C(Br)C=C2	BROMFENAC SODIUM	4
NCGC00167556-01	[H][C@]1(COC(N)=O)N(C(=O)[C@@]1([H])NC(=O)C(=N\OCC([O-])=O)\C2=CSC(N)=N2)S([O-])(=O)=O	CARUMONAM SODIUM	4
NCGC00184994-01	NC/1=N/C(=O)N(C[C@@H](CO)OC[P](O)(O)=O)/C=C1	CIDOFOVIR	4
NCGC00181109-01	[H]OC1=C(C([H])=NC2=C1C([H])=C(OC([H])([H])C([H])([H])C([H])([H])C([H])([H])C([H])([H])C([H])([H])C([H])([H])C([H])([H])C([H])([H])C([H])([H])[H])C(OC([H])([H])C([H])([H])[H])=C2[H])C(=O)OC([H])([H])C([H])([H])[H]	DECOQUINATE	4
NCGC00091073-01	CCO[P](=S)(OCC)OC1=NC(=NC(=C1)C)C(C)C	Diazinon	4
NCGC00164362-01	[Na+].CCCCCCCCCC(CC)C1=CC=C(C=C1)S([O-])(=O)=O	Dodecylbenzenesulfonic acid, sodium salt	4
NCGC00159485-02	OC(=O)CN(CCN(CC(O)=O)CC(O)=O)CC(O)=O	EDETATE CALCIUM DISODIUM	4
NCGC00015400-02	CSC1=CC=C(C=C1)C(=O)\C2=C(/C)NC(=O)N2	Enoximone	4
NCGC00164516-01	ClC1=CC=C(C=C1)C(=O)NCCCN2CCOCC2	Eprobemida	4
NCGC00183017-01	CCOP(=O)(CC)OC1=CC=C(C=C1)[N+]([O-])=O	ETHYL 4-NITROPHENYL ETHYLPHOSPHONATE (Armin)	4
NCGC00166037-02	OCC(CO)O[P]([O-])([O-])=O	Glycerol phosphate calcium salt	4
NCGC00022848-06	C[C@]\12CCC(=O)\C=C1CC[C@H]3[C@@H]4CC[C@](O)(C(=O)CO)[C@@]4(C)C[C@H](O)[C@H]23	HYDROCORTISONE	4
NCGC00016757-01	C[C@@H](C(O)=O)C1=CC=CC(=C1)C(=O)C2=CC=CC=C2	Ketoprofen	4
NCGC00018122-08	CCCC1=C(O)C(=CC=C1OCCCCC2=NN=N[NH]2)C(C)=O	LY 171883	4
NCGC00164390-01	CC1=C(C=C(C#N)C(=O)N1)C2=CC=NC=C2	Milrinone	4
NCGC00181013-01	CN(C1CCN(CC1)C2=NC3=CC=CC=C3N2CC4=CC=C(F)C=C4)C5=NC=CC(O)=N5	MIZOLASTINE	4
NCGC00164173-02	CCCCCCCCOC1=CC=C(C(=C1)O)C(=O)C2=CC=CC=C2	OCTABENZONUM	4
NCGC00164139-02	CC(C)(C)CC(C)(C)C1=CC=C(O)C(=C1)[N]2N=C3C=CC=CC3=N2	OCTRIZOLUM	4
NCGC00181028-01	[H][C@](O)(C(=O)NCCC(=O)NCCSSCCNC(=O)CCNC(=O)[C@]([H])(O)C(C)(C)CO)C(C)(C)CO	PANTETHINE	4
NCGC00024714-03	CC1=CC=C(C=C1)\C(=C/CN2CCCC2)C3=CC=CC=N3	trans-TRIPROLIDINE	4
NCGC00160656-01	COC1=CC=C(\C=N\NC(=O)C2=CC=NC=C2)C=C1OC	Verazide	4
NCGC00163903-03	[O-][S](=O)(=O)C(F)(F)C(F)(F)C(F)(F)C(F)(F)F	Potassium nonafluoro-1-butanesulfonate	4
NCGC00160504-01	[H][C@@]12CCC3=CC(=O)CC[C@]3(C)C1CC[C@]4(C)C(CCC24)OC(=O)CCC5=CC=CC=C5	Testosterone 17-phenylpropionate	4
NCGC00163927-04	OC(=O)COC1=C(Cl)C=C(Cl)C(=N1)Cl	Triclopyr	4
NCGC00016827-01	CCCC(=O)NC1=CC(=C(OC[C@@H](O)CNC(C)C)C=C1)C(C)=O	Acebutolol hydrochloride	4
NCGC00016850-01	CC(C)(OC1=CC=C(CCNC(=O)C2=CC=C(Cl)C=C2)C=C1)C(O)=O	Bezafibrate	4
NCGC00016317-01	N[S+]([O-])(=O)C1=C(Cl)C=CC(=C1)[C@]2(O)NC(=O)C3=C2C=CC=C3	Chlorthalidone	4
NCGC00015277-02	CCN1\N=C(\C(O)=O)C(=O)C2=C1C=C3OCOC3=C2	Cinoxacin	4
NCGC00016496-01	CCNC[C@H](O)C1=CC=CC(=C1)O	Etilefrine hydrochloride	4
NCGC00016660-01	OC(=O)CC1=CC=C(C=C1)C2=CC=CC=C2	Felbinac	4
NCGC00016416-01	C[C@H](N)[C@@H](O)C1=CC=CC=C1	Phenylpropanolamine hydrochloride	4
NCGC00093576-02	NC(=N)NCCCCNC(N)=N.O[S+](O)([O-])=O	ARCAINE SULFATE	4
NCGC00091819-01	O=CC1=CC=CC=C1	Benzaldehyde	4
NCGC00166105-01	O=C(OCC1=CC=CC=C1)C2=CN=CC=C2	BENZYL NICOTINATE	4
NCGC00181162-01	[H]OC1=C(\N=N\C2=C([H])C([H])=C(C([H])=C2C([H])([H])[H])C3=C([H])C([H])=C(\N=N\C4=C(O[H])C5=C(C([H])=C4[H])C(=C([H])C(=C5N([H])[H])[S+]([O-])(=O)O[H])[S+]([O-])(=O)O[H])C(=C3[H])C([H])([H])[H])C([H])=C([H])C6=C1C(N([H])[H])=C(C([H])=C6[S+]([O-])(=O)O[H])[S+]([O-])(=O)O[H]	C.I. Direct Blue 53	4
NCGC00167515-01	[H][C@]1(CO)O[C@@]([H])(N2C=CC(NC(=O)CCCCCCCCCCCCCCCCCCCCC)=NC2=O)[C@@]([H])(O)[C@]1([H])O	ENOCITABINE	4
NCGC00091660-01	C1OCOCO1	FORMALDEHYDE SOLUTION	4
NCGC00017256-04	COC1=CC=C2CN(C)CC[C@@]34\C=C/[C@H](O)C[C@@H]3OC1=C24	GALANTHAMINE	4
NCGC00166399-01	CCC(O)=O.CCC(O)=O.O=C(NC1=CC(=CC=C1)C2=NCCN2)NC3=CC=CC(=C3)C4=NCCN4	Imidocarbe	4
NCGC00017071-01	CC[C@H](NC(C)C)[C@H](O)C1=CC(=C(O)C=C1)O.C[S+](O)([O-])=O	Isoetharine mesylate salt	4
NCGC00159513-02	[H][C@](N)(C(=O)N[C@]1([H])C(=O)N2C(C(O)=O)=C(CS[C@]12[H])\C=C\C)C3=CC=C(O)C=C3	LORACARBEF	4
NCGC00181297-01	CC1=CC(C)=C(Br)C(C)=C1NC(=O)CN(CC(O)=O)CC(O)=O	MEBROFENIN	4
NCGC00015836-08	CN1CCN(CC1)CC(=O)N2C3=C(C=CC=C3)C(=O)NC4=C2N=CC=C4	PIRENZEPINE	4
NCGC00017260-05	COC(=O)[C@@H]1[C@@H](O)CC[C@@H]2CN3CCC4=C([NH]C5=CC=CC=C45)[C@@H]3C[C@H]12	RAUWOLSCINE	4
NCGC00159491-02	CC(N)C12CC3CC(CC(C3)C1)C2	Rimantadine hydrochloride	4
NCGC00181026-01	ClC1=CC=C(C=C1)\C=N\NC(=N)N\N=C\C2=CC=C(Cl)C=C2	ROBENIDINE HYDROCHLORIDE	4
NCGC00015987-05	CN1CCN(CC1)CC(=O)N2C3=C(NC(=O)C4=CSC(=C24)C)C=CC=C3	TELENZEPINE	4
NCGC00016772-01	CC(C)(C)NC[C@H](O)C1=CC(=CC(=C1)O)O	Terbutaline hemisulfate	4
NCGC00167725-01	CN1C2=C(C=CC=C2)C(NCCCCCCC(=O)O[Na])C3=CC=C(Cl)C=C3[S+]1([O-])=O	TIANEPTINUM	4
NCGC00247733-01	COC12CCC3(CC1[C@](C)(O)C(C)(C)C)[C@H]4CC5=C6C(=C(O)C=C5)OC2[C@@]36CCN4CC7CC7	Bupenorphine	4
NCGC00090987-03	OC(=O)CC1=C2C=CC=CC2=CC=C1	1-Naphthaleneacetic acid	4
NCGC00015060-14	C[N]1C=NC(=C1SC2=C3[NH]C=NC3=NC=N2)[N+]([O-])=O	Azathioprine	4
NCGC00090965-04	CCCOC(=O)C1=CC=C(O)C=C1	Propylparaben	4
NCGC00016947-01	CN(C)C(=O)OC1=CC(=CC(=C1)[C@@H](O)CNC(C)(C)C)OC(=O)N(C)C	Bambuterol hydrochloride	4
NCGC00016914-01	CO[C@@]1(NC(=O)[C@@H]2S\C(S2)=C(\C(N)=O)C(O)=O)[C@@H]3SC\C(=C(/N3C1=O)C(O)=O)CSC4=NN=N[N]4C	Cefotetan	4
NCGC00016549-01	CN(C)CC\C=C1/C2=C(CSC3=C1C=CC=C3)C=CC=C2	Dosulepin hydrochloride	4
NCGC00016621-01	CC1(C)O[C@H]2C[C@@H]3[C@H]4CC\C5=C\C(=O)CC[C@@]5(C)[C@]4(F)[C@@H](O)C[C@]3(C)[C@]2(O1)C(=O)CCl	Halcinonide	4
NCGC00016800-01	ClC1=CC(=C(C=C1)[C@H](C[N]2C=CN=C2)OCC3=C(Cl)C=CC=C3Cl)Cl	Isoconazole	4
NCGC00016568-01	CC(=O)N[C@@H]1CCSC1=O	N-Acetyl-DL-homocysteine Thiolactone	4
NCGC00016554-01	OC1=CC=C(C=C1)C(=O)N\N=C/C2=CC=C(O2)[N+]([O-])=O	Nifuroxazide	4
NCGC00016669-01	C[N+]1([O-])[C@H]2CC(C[C@@H]1[C@@H]3O[C@H]23)OC(=O)[C@@H](CO)C4=CC=CC=C4	Scopolamin-N-oxide hydrobromide	4
NCGC00016697-01	COC1=C(OC)C(=C(CN2CCNCC2)C=C1)OC	Trimetazidine dihydrochloride	4
NCGC00164531-01	NC(CSSCC(N)C(O)=O)C(O)=O	CYSTINE	4
NCGC00013556-01	N[C@@H](CC1=CC(=C(OC2=CC(=C(O)C=C2)I)C(=C1)I)I)C(O)=O	Detrothyronin	4
NCGC00167478-01	[H][C@@](C)(CCC(=C)C(C)C)[C@@]1([H])CCC2[C@]1(C)CC[C@]34C[C@@]35CCC(OC(=O)\C=C\C6=CC=C(O)C(OC)=C6)C(C)(C)[C@]5([H])CC[C@@]24C	GAMMA ORYZANOL	4
NCGC00168254-01	CC1=NC=C2C\N=C(\C3=CC=CC=C3F)C4=CC(=CC=C4[N]12)Cl	MIDAZOLAM HYDROCHLORIDE	4
NCGC00018200-07	OC1=CC=C(C=C1)C2(OC(=O)C3=CC=CC=C23)C4=CC=C(O)C=C4	Phenolphthalein	4
NCGC00091469-01	CC(C)(C)NC(=O)[C@@H]1C[C@@H]2CCCC[C@@H]2CN1C[C@@H](O)[C@H](CC3=CC=CC=C3)NC(=O)[C@H](CC(N)=O)NC(=O)C4=NC5=C(C=CC=C5)C=C4	Saquinavir Mesylate	4
NCGC00164333-01	[H][C@@](O)(COC(=O)CCCCCCCCCCCCCCCCC)[C@@]1([H])OC[C@]([H])(O)[C@@]1([H])O	Sorbitan monostearate	4
NCGC00181118-01	[H]N([H])C1=C([H])C([H])=C(C([H])=C1[H])[S+]([O-])(=O)N([H])C2=NC(=C(Br)C(=N2)C([H])([H])[H])C([H])([H])[H]	SULFABROMOMETHAZINE SODIUM	4
NCGC00094502-01	Cl.COC1=C(C=CC=C1)N2CCN(CCCNC/3=C/C(=O)N(C)C(=O)N3C)CC2	Urapidil hydrochloride	4
NCGC00090892-01	NC(N)=O	Urea	4
NCGC00247702-01	CN1CC[C@@]23C4OC5=C(OC(C)=O)C=CC(=C25)C[C@@H]1C3\C=C/C4OC(C)=O	3,6-Diacetylmorphine	4
NCGC00015409-02	CC[N+](C)(C)C1=CC=CC(=C1)O	Edrophonium chloride	4
NCGC00016737-01	COC1=CC(=NC(=N1)[N]2N=C(C)C=C2OC)C	Epirizole	4
NCGC00016892-01	C[C@H](O)C(=O)NC1=C(I)C(=C(I)C(=C1I)C(=O)NC(CO)CO)C(=O)NC(CO)CO	Iopamidol	4
NCGC00016950-01	C[C@H]1C[C@H]2[C@H]3CC\C4=C\C(=O)\C=C/[C@@]4(C)[C@@]3(Cl)[C@@H](O)C[C@]2(C)[C@]1(OC(=O)C5=CC=CO5)C(=O)CCl	Mometasone furoate	4
NCGC00095088-01	OC1=NC(=NC=C1)S	2-THIOURACIL	4
NCGC00027960-02	COC1=CC(=CC(=C1OC)OC)C(=O)NCCCCCC(O)=O	ACIDUM CAPOBENICUM	4
NCGC00165714-02	ONC(=O)C[S+]([O-])C(C1=CC=CC=C1)C2=CC=CC=C2	ADRAFINILUM	4
NCGC00094337-02	Cl.CC(C)NCC(O)C1=CC=C(N[S+](C)([O-])=O)C=C1	DEXSOTALOLUM	4
NCGC00160534-01	CC(=O)O[C@@]1(CCC2C3CCC4=CC(=O)CCC4(C)C3(F)C(O)CC12C)C(C)=O	Flurogestone acetate	4
NCGC00094144-03	C[C@](N)(CC1=CC=C(O)C=C1)C(O)=O	Metyrosine	4
NCGC00181319-01	CO[C@@H](C1CC2=C(C(=O)[C@H]1O[C@H]3C[C@@H](O[C@H]4C[C@@H](O[C@H]5C[C@](C)(O)[C@H](O)[C@@H](C)O5)[C@H](O)[C@@H](C)O4)[C@H](O)[C@@H](C)O3)C(O)=C6C(C=C(O[C@H]7C[C@@H](O[C@H]8C[C@@H](O)[C@H](O)[C@@H](C)O8)[C@@H](O)[C@@H](C)O7)C(C)=C6O)=C2)C(=O)[C@@H](O)[C@@H](C)O	PLICAMYCIN	4
NCGC00159346-02	CN(C\C=C\C#CC(C)(C)C)CC1=CC=CC2=C1C=CC=C2	Terbinafine	4
NCGC00183030-01	CC(CC(C1=CC=CC=C1)C2=CC=CC=C2)NC(C)(C)C	Terodiline hydrochloride	4
NCGC00159425-02	OC(=O)CCCCCCCCC=C	Undecylenic acid	4
NCGC00183877-01	CCCCCCCC(=O)CC[C@@H]1[C@H](O)C[C@H](O)[C@@H]1C\C=C\CCCC(=O)OC(C)C	Unoprostone Isopropyl Ester	4
NCGC00164168-02	O=C(OC1=CC=CC=C1)C2=CC=CC(=C2)C(=O)OC3=CC=CC=C3	Diphenyl isophthalate	4
NCGC00163906-02	NC1=C(Cl)C(=C(Cl)C(=C1Cl)Cl)Cl	Pentachloroaniline	4
NCGC00168342-02	CC1(C)CCC(=C\C2=CC=C(Cl)C=C2)/C1(O)C[N]3C=NC=N3	Triticonazole	4
NCGC00016599-01	NC/1=N/C(=O)N/C=C1F	Flucytosine	4
NCGC00017332-05	COC1=C(OC)C2=C(C=C1)[C@@H](OC2=O)[C@H]3N(C)CCC4=CC5=C(OCO5)C=C34	(1S,9R)-beta-HYDRASTINE	4
NCGC00091456-01	CC1=NC=C[NH]1	2-Methylimidazole	4
NCGC00166260-01	CC1=CC(=C(O)C(=C1)N2N=C3C=CC(Cl)=CC3=N2)C(C)(C)C	Bumetrizole	4
NCGC00167484-01	[H][C@@]12CC3C4CCC5=CC(=O)C=C[C@]5(C)C4[C@@]([H])(O)C[C@]3(C)[C@@]1(OC(O2)C6CCCCC6)C(=O)COC(=O)C(C)C	CICLESONIDE	4
NCGC00159413-02	CN(C)CCO	Deanol	4
NCGC00241104-01	CC1=CC=C(C=C1)[N]2N=C(C=C2NC(=O)NC3=CC=C(OCCN4CCOCC4)C5=C3C=CC=C5)C(C)(C)C	DORAMAPIMOD	4
NCGC00161344-03	[H]OC(=O)CCC\C=C/C\C=C/C\C=C/C\C=C/C\C=C/CC	EICOSAPENTAENOIC ACID	4
NCGC00015441-04	CCCCC1=CC=C(N=C1)C(O)=O	Fusaric acid	4
NCGC00181031-01	CC(CCCC(C)(C)O)CC=O	HYDROXYCITRONELLAL	4
NCGC00093969-01	[Br-].CC(C)[N+]1(C)C2CCC1CC(C2)C(=O)OC(CO)C3=CC=CC=C3	Ipratropium bromide	4
NCGC00094820-01	CC(C)NNC(=O)C1=CC=NC=C1.O[S+](O)([O-])=O	IPRONIAZID SULFATE	4
NCGC00159341-04	[H][C@@]1(CO)O[C@@]([H])(CS1)N2C=CC(N)=NC2=O	Lamivudine	4
NCGC00183020-01	CCCCCCCCCCCCCCCCCCNC(=O)OC1CCN(CC1)C(=O)OC[C@H](COC(=O)N(CC2=[N+](CC)C=CC=C2)C(=O)C3=CC=CC=C3OC)OC	Minopafant	4
NCGC00183366-01	CC(=O)O[C@@]1(CC[C@H]2[C@@H]3CCC/4=C/C(=O)CC[C@@H]4[C@H]3CC[C@]12C)C#C	NORETHISTERONE ACETATE	4
NCGC00091119-02	CCCCCCCC\C=C/CCCCCCCC(O)=O	Oleic acid	4
NCGC00090816-01	NC1=CC=C(O)C=C1	p-Aminophenol	4
NCGC00160378-01	CC(C)[N+](C)(C)CC(O)COC1=CC=CC2=C1C=CC=C2	PRANOLII CHLORIDUM	4
NCGC00165968-01	[H][C@](N)(CCCCN)C(O)=O.CC(C)CC1=CC=C(C=C1)[C@@H](C)C(=O)NS(C)(=O)=O	REPARIXIN	4
NCGC00091501-01	OC1=CC(=CC=C1)O	Resorcinol	4
NCGC00183832-01	C[C@@H](N)C(=O)N(CCCC1=CC=CN=C1)C2=C(C)C=CC=C2C	Ro 22-9194	4
NCGC00091923-02	O.O.O.Br.CN1[C@H]2C[C@H](C[C@H]1[C@@H]3O[C@H]23)OC(=O)[C@H](CO)C4=CC=CC=C4	Scopolamine hydrobromide trihydrate	4
NCGC00244579-01	ClC/1=C(Cl)/[C@@]2(Cl)[C@H]3[C@H]4C[C@H]([C@@H]5O[C@H]45)[C@H]3[C@]1(Cl)C2(Cl)Cl	Dieldrin	4
NCGC00017041-01	CCNCC.OC1=CC(=C(O)C=C1)[S+](O)([O-])=O	Ethamsylate	4
NCGC00017104-01	C[C@H](N)[C@H](O)C1=CC=CC(=C1)O.O[C@@H]([C@@H](O)C(O)=O)C(O)=O.O[C@@H]([C@@H](O)C(O)=O)C(O)=O	Metaraminol bitartrate	4
NCGC00168347-01	CCC(=O)OC1(CCN(C)CC1C)C2=CC=CC=C2	BETAPRODINUM	4
NCGC00160554-01	OC1=C(Cl)C=C(Cl)C=C1[S+]([O-])C2=CC(Cl)=CC(Cl)=C2O	Bithionoloxide	4
NCGC00181788-01	[H][C@]12SCC(C)=C(N1C(=O)[C@H]2NC(=O)C(=N/OC)\C3=CSC(N)=N3)C(=O)OCOC(=O)C(C)(C)C	CEFETAMET PIVOXIL HCl	4
NCGC00160422-01	CC(C)(N)CC1=CC=C(Cl)C=C1	Chlorphentermine hydrochloride	4
NCGC00090759-01	N[Pt](N)(Cl)Cl	cis-Dichlorodiamine platinum	4
NCGC00160517-01	COC1=CC=C(CC2=CN=C(N)N=C2N)C=C1OC	DIAVERIDINUM	4
NCGC00159448-02	COC1=CC=C(\C=C\C(O)=O)C=C1	DIETHANOLAMINE METHOXYCINNAMATE	4
NCGC00016260-05	CCC(=C)C(=O)C1=CC=C(OCC(O)=O)C(=C1Cl)Cl	Ethacrynic acid	4
NCGC00013841-01	CN(C)CCC=C1C2=C(C=CC=C2)\C=C/C3=C1C=CC=C3	Flexeril	4
NCGC00159347-02	OC(=O)C1=CC=CC=C1C2=C3C=CC(=O)C=C3OC4=CC(O)=CC=C24	Fluorescein sodium	4
NCGC00094042-01	Cl.CN[C@@H]1C[C@@H](C2=CC(=C(Cl)C=C2)Cl)C3=C1C=CC=C3	Indatraline hydrochloride	4
NCGC00015042-03	CCCCC\C=C/C/C=C\C\C=C/C/C=C\CCCC(=O)NCC(O)=O	N-ARACHIDONYLGLYCINE	4
NCGC00095899-01	CN(C)CCC1=C[NH]C2=CC=C(C[N]3C=NC=N3)C=C12	RIZATRIPTAN	4
NCGC00016612-01	COC1=NC=NC(=C1OC)N[S+]([O-])(=O)C2=CC=C(N)C=C2	Sulfadoxine	4
NCGC00183848-01	NC/1=N/C(=O)N(/C=C1)[C@H]2CO[C@H](CO)O2	TROXACITABINE (Troxatyl)	4
NCGC00016841-01	CC(C)(C)NC[C@@H](O)COC1=C(C=CC=C1)C2CCCC2	Penbutolol sulfate	4
NCGC00181027-01	CN1C(CNC2=CC=C(C=C2)C(=O)NC(CCC([O-])=O)C([O-])=O)CNC3=NC(N)=NC(O)=C13	5-METHYLTETRAHYDROFOLATE SODIUM SALT	4
NCGC00163155-01	CC1=CC2=C(N1)C=CC=C2OCC(CNC(C)(C)C)OC(=O)C3=CC=CC=C3	BOPINDOLOL	4
NCGC00241107-01	COC1=C(Cl)C=C(Cl)C(=C1)NC2=C(C=NC3=C2C=C(OC)C(=C3)OCCCN4CCN(C)CC4)C#N	Bosutinib Methanoate	4
NCGC00160590-01	BrC1=CC=C(C=C1)C2C(=O)C3=CC=CC=C3C2=O	Bromindione	4
NCGC00016374-02	NC(=O)NC1=CC=C(C=C1)[As](O)(O)=O	Carbarsone	4
NCGC00016985-01	CC(C)N(CC[C@@](C(N)=O)(C1=CC=CC=C1)C2=CC=CC=N2)C(C)C	Disopyramide	4
NCGC00160483-01	CN1CCN(CCC(=O)N2C3=CC=CC=C3SC4=CC=C(C=C24)C(F)(F)F)CC1	Ftormetazine	4
NCGC00091313-01	CCCCCC(N)=O	Hexanamide	4
NCGC00183039-01	[H][C@]1(O)C[C@@]2(O)C[C@@]([H])(O)[C@]([H])(O)CC[C@@]([H])(O)C[C@@]([H])(O)C[C@@]([H])(O)CC(=O)O[C@@]([H])(C)[C@@]([H])(C)[C@]([H])(O)[C@@]([H])(C)\C=C\C=C\CC\C=C\C=C\C=C\C=C\[C@@]([H])(C[C@]([H])(O2)[C@]1([H])C(O)=O)O[C@]3([H])O[C@]([H])(C)[C@@]([H])(O)[C@]([H])(N)[C@]3([H])O	Nystatin	4
NCGC00016583-01	CCN(CC)CC#CCOC(=O)[C@](O)(C1CCCCC1)C2=CC=CC=C2	Oxybutynin chloride	4
NCGC00181909-01	CCOC(=O)C1=CC=C(NC(=O)CN2CCCCC2)C=C1	Sulcaine	4
NCGC00188438-01	[Ag].NC1=CC=C(C=C1)[S+]([O-])(=O)NC2=NC=CC=N2	sulfadiazine	4
NCGC00164515-01	CCS(=O)(=O)C(C)(C)S(=O)(=O)CC	SULFONMETHANE	4
NCGC00181153-01	[H]OC([H])(C([H])([H])O[S+]([O-])(=O)C([H])([H])[H])C([H])(O[H])C([H])([H])O[S+]([O-])(=O)C([H])([H])[H]	TREOSULFAN	4
NCGC00016390-01	CCN1CCC[C@@H](C1)OC(=O)C(C2=CC=CC=C2)C3=CC=CC=C3	Piperidolate hydrochloride	4
NCGC00160487-01	N#CC1(CCCCC1)N2CCCCC2	1-PIPERIDINOCYCLOHEXANECARBONITRILE	4
NCGC00093350-02	NCC[C@H](O)C(=O)N[C@@H]1C[C@H](N)[C@@H](O[C@H]2O[C@H](CN)[C@@H](O)[C@H](O)[C@H]2O)[C@H](O)[C@H]1O[C@H]3O[C@H](CO)[C@@H](O)[C@H](N)[C@H]3O	Amikacin sulfate	4
NCGC00181793-01	O.O.Cl.C[C@@H]1O[C@@]2(CS1)CN3CCC2CC3	Cetirizine Amide Dihydrochloride	4
NCGC00167983-01	CC1(C)O[C@@H]2C[C@H]3[C@@H]4CC\C5=C\C(=O)\C=C/[C@]5(C)[C@H]4C(O)C[C@]3(C)[C@@]2(O1)C(=O)CO	DESONIDE	4
NCGC00159428-02	CC1OC(CC(O)C1O)OC2C(O)CC(OC3C(O)CC(OC4CCC5(C)C(CCC6C5CCC7(C)C(CCC67O)C8=CC(=O)OC8)C4)OC3C)OC2C	Digitoxin	4
NCGC00017136-01	COC1=CC2=NC(=NC(=C2C=C1OC)N)N3CCN(CC3)C(=O)[C@H]4COC5=C(O4)C=CC=C5.C[S+](O)([O-])=O	Doxazosin mesylate	4
NCGC00015455-03	CCOC(=O)\C1=C(/C)N\C(=C(/C1C2=CC=CC(=C2Cl)Cl)C(=O)OC)C	Felodipine	4
NCGC00164573-01	CCN(CC)CCN1C2=CC=C(Cl)C=C2C(=NCC1=O)C3=CC=CC=C3F	flurazepam	4
NCGC00160462-01	NC(=N)NCC1COC2=CC=CC=C2O1	Guanoxano	4
NCGC00091058-04	CC\C=C/C/C=C\C\C=C/CCCCCCCC(O)=O	LINOLENIC ACID	4
NCGC00091937-01	[Cl-].[Cl-].NCCNC1=C2C=CC=CC2=CC=C1.[H+].[H+]	N-(1-Naphthyl)ethylenediamine 2HCl	4
NCGC00094762-03	C1CNCCN1	Piperazine	4
NCGC00095054-01	CC(=O)OC1=CC=CC(=C1)O	RESORCINOL MONOACETATE	4
NCGC00018301-02	CCCCCCCCNC(C)C(O)C1=CC=C(SC(C)C)C=C1	SULOCTIDIL	4
NCGC00091532-04	OC1=C(CC2=CC=CC=C2)C=C(Cl)C=C1	Clorophene	4
NCGC00015246-02	C1CN(CCN1C\C=C/C2=CC=CC=C2)C(C3=CC=CC=C3)C4=CC=CC=C4	Cinnarizine	4
NCGC00016272-01	NC(=N)NCCN1CCCCCCC1	Guanethidine sulfate	4
NCGC00017130-01	[Na+].[Na+].CO[C@@]1(NC(=O)[C@H](C([O-])=O)C2=CC=C(O)C=C2)[C@@H]3OC\C(=C(/N3C1=O)C([O-])=O)CSC4=NN=N[N]4C	Moxalactam disodium salt	4
NCGC00016572-01	COC1=NC=NC(=C1)N[S+]([O-])(=O)C2=CC=C(N)C=C2	Sulfamonomethoxine	4
NCGC00016509-01	COC1=CC(=CC(=C1OC)OC)C(=O)NCC2=CC=C(OCCN(C)C)C=C2	Trimethobenzamide hydrochloride	4
NCGC00016032-06	OC(=O)CCCCC1CCSS1	alpha-Lipoic acid	4
NCGC00160524-01	CCN(CC)CCCC(C)NC1=C2C=CC(Cl)=CC2=NC(\C=C\C3=CC=CC=C3Cl)=C1	AMINOQUINOLUM	4
NCGC00094859-01	NCC1O[C@@H](O[C@H]2[C@H](N)C[C@H](N)[C@@H](O[C@H]3OC(CO)C(O)C(N)C3O)C2O)C(N)C(O)C1O.O[S+](O)([O-])=O	BEKANAMYCIN SULFATE	4
NCGC00183050-01	[O-]S([O-])(=O)=O.C[NH2+]\C(NCC1=CC=CC=C1)=N\C.C[NH2+]\C(NCC2=CC=CC=C2)=N\C	Bethanidine Sulfate (2:1)	4
NCGC00183036-01	[H][C@](N)(C(=O)N[C@]1([H])C(=O)N2C(C(O)=O)=C(C)CS[C@]12[H])C3=CCC=CC3	Cephradine	4
NCGC00166153-01	CC(C)(C)C(=O)C(OC1=CC=C(Cl)C=C1)N2C=CN=C2	Climbazole	4
NCGC00024309-05	COC1=CC=C(C=C1)[C@@H]2SC3=CC=CC=C3N(CCN(C)C)C(=O)[C@@H]2OC(C)=O	DILTIAZEM	4
NCGC00016624-03	OC(CCCN1CCCCC1)(C2=CC=CC=C2)C3=CC=CC=C3	Diphenidol	4
NCGC00014017-01	OC(=O)[C@@H]1CCCN1	DL-Proline	4
NCGC00016693-01	C[C@H]1[C@H]\2[C@H](O)[C@H]3[C@H](N(C)C)\C(=C(\C(N)=O)C(=O)[C@]3(O)\C(=C2C(=O)C4=C1C=CC=C4O)O)O	Doxycycline hydrochloride	4
NCGC00021274-03	C[C@]12CC[C@H]3[C@@H](CCC4=CC(=CC=C34)OC(=O)C5=CC=CC=C5)[C@@H]1CC[C@@H]2O	ESTRADIOL BENZOATE	4
NCGC00182047-01	NC1=C2N=CN([C@@H]3O[C@H](COP(O)(O)=O)[C@@H](O)[C@@H]3O)C2=NC(F)=N1	Fludarabine phosphate	4
NCGC00183134-01	COC1=C(OC)C(OC)=C2C(CC(C)(O)C(C)CC3=C2C(OC)=C4OCOC4=C3)=C1	Gomisin A	4
NCGC00159456-02	CN1CCN(CC2=CC=C(C=C2)C(=O)NC3=CC=C(C)C(NC4=NC=CC(=N4)C5=CC=CN=C5)=C3)CC1	IMATINIB MESYLATE	4
NCGC00182974-01	C[S+]([O-])(=O)OCCC[NH2+]CCCO[S+](C)([O-])=O	Improsulfan tosylate	4
NCGC00166071-01	[H][C@@](C)(CC)C([H])(N)C(O)=O	ISOLEUCINE	4
NCGC00181001-01	CCCCCCCCCCCC(=O)N(CCO)CCO	LAURIC DIETHANOLAMIDE	4
NCGC00015822-09	COC1=CC=C(CN(CCN(C)C)C2=CC=CC=N2)C=C1	MEPYRAMINE	4
NCGC00017089-01	[Na+].CCC1(CC[C@@H](O1)[C@]2(C)CC[C@]3(C[C@@H](O)[C@@H](C)[C@@H](O3)[C@H](C)[C@H](OC)[C@H](C)C([O-])=O)O2)[C@@H]4O[C@H](C[C@H]4C)[C@@H]5O[C@](O)(CO)[C@@H](C)C[C@H]5C	Monensin sodium salt	4
NCGC00160398-01	NC(=N)NC1=CC=C(C=C1)C(=O)OC2=CC=C3C=C(C=CC3=C2)C(N)=N	NAFAMOSTAT MESILATE	4
NCGC00182712-01	CCCCCCC(=O)O[C@]1(CC[C@H]2C3CCC4=CC(=O)CC[C@@H]4[C@H]3CC[C@]12C)C#C	Noristerat	4
NCGC00182706-01	[H]C1([H])CC[C@]2(C)[C@H](CC[C@H]2\C1=C\C=C3\C[C@@H](O)C[C@H](O)C3)[C@H](C)\C=C\[C@H](C)C(C)(C)O	Paricalcitol	4
NCGC00021139-03	O=C1NC(=O)C(N1)(C2=CC=CC=C2)C3=CC=CC=C3	PHENYTOIN	4
NCGC00185768-01	COC(=O)C\1=C(C)\N\C(=C(/[C@@H]1C2=CC(=CC=C2)[N+]([O-])=O)C(=O)O[C@@H]3CCCN(C3)CC4=CC=CC=C4)C	rac Benidipine Hydrochloride	4
NCGC00160471-01	[H][C@]1(CO)O[C@@]([H])(OC[C@@]2([H])O[C@@]([H])(OC(=O)C(\C)=C\C=C\C(C)=C\C=C\C=C(C)\C=C\C=C(/C)C(=O)O[C@]3([H])O[C@]([H])(CO[C@]4([H])O[C@]([H])(CO)[C@@]([H])(O)[C@]([H])(O)[C@@]4([H])O)[C@@]([H])(O)[C@]([H])(O)[C@@]3([H])O)[C@]([H])(O)[C@@]([H])(O)[C@]2([H])O)[C@]([H])(O)[C@@]([H])(O)[C@]1([H])O	SAFFRON	4
NCGC00095051-01	CC1CCC(CC1)NC(=O)N(CCCl)N=O	SEMUSTINE	4
NCGC00091020-03	CCCCCCCCCCCCO[S]([O-])(=O)=O	Sodium dodecyl sulfate	4
NCGC00166301-01	CCCCC(CC)CCC(CC(C)C)OS([O-])(=O)=O	SODIUM TETRADECYL SULFATE	4
NCGC00159481-02	C\C(C)=C\COC1=CC=C(\C=C\C(=O)C2=CC=C(OC\C=C(\C)C)C=C2OCC(O)=O)C=C1	Sofalcone	4
NCGC00181051-01	ClCC1=CC=CC=C1.[H][C@]23C[C@@]4([H])C5=CCOC6CC(=O)N7C([C@@]46[H])C2(CCN3C5)C8=CC=CC=C78	STRYCHNINE SULFATE	4
NCGC00182080-02	CCCC(CCC)C(N)=O	Valpromide	4
NCGC00166103-01	[H][C@@]1(O)COC(O)[C@@]([H])(O)[C@@]1([H])O	Xylose	4
NCGC00188440-01	CCCCN(CCCC)C1=[S]/[Zn++]2([S-]\1)[S-]\C(=[S]/2)N(CCCC)CCCC	Zinc dibutyldithiocarbamate	4
NCGC00163815-04	CCCN(CCC)C1=C(C=C(C=C1[N+]([O-])=O)[S+](N)([O-])=O)[N+]([O-])=O	Oryzalin	4
NCGC00016512-01	C[C@@H](COC1=CC=CC=C1)N[C@@H](C)[C@H](O)C2=CC=C(O)C=C2	Isoxsuprine hydrochloride	4
NCGC00017019-01	[K+].C[C@H](OC1=CC=CC=C1)C(=O)N[C@H]2[C@@H]3SC(C)(C)[C@@H]([N@@]3C2=O)C([O-])=O	Phenethicillin potassium salt	4
NCGC00016940-01	CCC(C)(C)C(=O)O[C@@H]1C[C@H](C)\C=C2\C=C/[C@H](C)[C@@H](CC[C@H]3C[C@@H](O)CC(=O)O3)[C@@H]12	Simvastatin	4
NCGC00093739-04	CN1[C@@H](CCC1=O)C2=CN=CC=C2	(-)-COTININE	4
NCGC00186467-01	COC1=C(OC)C=C(C=C1)C2NC(=S)N3C(NC(=S)N23)C4=CC(=C(OC)C=C4)OC	1H,5H-[1,2,4]Triazolo[1,2-a][1,2,4]triazole-1,5-dithione, 3,7-bis(3,4-dimethoxyphenyl)tetrahydro-	4
NCGC00013744-02	OC1=C2C(=C[NH]C2=NC=N1)CN3CCCCC3.C4CCNCC4	4H-Pyrrolo[2,3-d]pyrimidin-4-one, 3,7-dihydro-5-(1-piperidinylmethyl)- and piperidine mixture	4
NCGC00016781-04	NC1=C(CNC2CCC(O)CC2)C=C(Br)C=C1Br	AMBROXOL HYDROCHLORIDE	4
NCGC00015096-07	CCCCC1=C(C(=O)C2=CC(=C(OCCN(CC)CC)C(=C2)I)I)C3=C(O1)C=CC=C3	AMIODARONE	4
NCGC00091921-01	[NH4+].[O-][N+]([O-])=O	Ammonium nitrate	4
NCGC00095597-01	C[C@@]1(CO)C(O)CC[C@]2(C)C(C/C=C/3C(O)COC3=O)C(=C)CCC12	ANDROGRAPHOLIDE	4
NCGC00164592-01	[H][C@@]1(C)CCN(C(=O)C(CCCNC(N)=N)NS(=O)(=O)C2=CC=CC3=C2NCC(C)C3)[C@]([H])(C1)C(O)=O	ARGATROBAN	4
NCGC00094981-03	O=C(OCC1=CC=CC=C1)C2=CC=CC=C2	Benzyl benzoate	4
NCGC00093658-01	Cl.Cl.CCN1CCC2=C(CC1)N=C(N)O2	B-HT 933 dihydrochloride	4
NCGC00167426-01	CCN(CC)CCOC(=O)C1(CCCC1)C2=CC=CC=C2	CARAMIPHEN EDISYLATE	4
NCGC00185755-01	N[C@@H](C(=O)N[C@H]1[C@H]2SC\C(=C(/N2C1=O)C(O)=O)CSC3=C[NH]N=N3)C4=CC=C(O)C=C4	CEFATRIZINE	4
NCGC00095080-01	CC(=O)[C@]1(O)CCC2C3/C=C(Cl)\C4=C\C(=O)C5CC5[C@@]4(C)C3CC[C@@]12C	CYPROTERONE	4
NCGC00016513-01	NC(=N)N1CCC2=C(C1)C=CC=C2	Debrisoquin sulfate	4
NCGC00164564-01	[H][C@@]1(CO)O[C@@]([H])(CS1)N2C=C(F)C(N)=NC2=O	EMTRICITABINE	4
NCGC00160449-01	OC(=O)CC1=CSC(=N1)C2=CC=C(Cl)C=C2	Fenclozic acid	4
NCGC00162178-02	COC1=C2[C@@H]3CN(CCCCN4C(=O)NC5=C(SC6=NC=C(N=C56)C7=CC=CC=C7)C4=O)C[C@@H]3COC2=CC=C1	Fiduxosin hydrochloride	4
NCGC00159474-02	[H][C@]1(F)CC2C3CC[C@](O)(C(=O)CO)C3(C)CC(O)C2C4(C)C=CC(=O)C=C14	FLUPREDNISOLONE	4
NCGC00091125-01	OC(=O)C1=CC(=C(O)C(=C1)O)O	Gallic acid	4
NCGC00095002-01	OCC1OC(=O)C(O)C(O)C1O	GLUCONOLACTONE	4
NCGC00164587-01	CNC1C(O)C(OC2C(CC(N)C(OC3OC(CN)C(O)C(O)C3O)C2O)NC(=O)C(O)CN)OCC1(C)O	Isepamicin	4
NCGC00160407-01	CN1C(C(=O)NC2=CC=CC=N2)C(=O)C3=C(C=C(Cl)S3)[S+]1([O-])=O	Lornoxicam	4
NCGC00159376-02	COC(=O)C1=CC=C(O)C=C1	Methylparaben	4
NCGC00183023-01	CC1=NC(=CN1C2=CC=C(C=C2)[N+]([O-])=O)[N+]([O-])=O	Nitrefazole	4
NCGC00168750-01	[Pt++].NC1CCCCC1N.[O-]C(=O)C([O-])=O	OXALIPLATIN	4
NCGC00016281-06	CCOC1=CC=C(NC(C)=O)C=C1	Phenacetin	4
NCGC00164535-01	CC1NCCOC1C2=CC=CC=C2	Phenmetrazine Hydrochloride	4
NCGC00093889-03	CNC(=O)OC1=CC2=C(C=C1)N(C)[C@H]3N(C)CC[C@@]23C	PHYSOSTIGMINE	4
NCGC00016740-13	COC1=CC2=NC(=NC(=C2C=C1OC)N)N3CCN(CC3)C(=O)C4=CC=CO4	Prazosin	4
NCGC00163125-02	[H][C@@]12CC[C@H](C(C)=O)[C@@]1(C)CCC3([H])C2([H])CC=C4C[C@@H](O)CC[C@]34C	Pregnenolona	4
NCGC00160562-01	CCC1=C2C=C(OC)C(OC)=CC2=NC=N1	Quazodine	4
NCGC00167519-01	[H][C@]1(CCC2=C(C1)C3=CC=CC=C3N2CCC(O)=O)N[S+]([O-])(=O)C4=CC=C(F)C=C4	RAMATROBAN	4
NCGC00183049-01	OC1=CC=C(C=C1O)[C@H]2CNCC3=C2C=CC(O)=C3O	SELANDOPAM HYDROCHLORIDE HYDRATE (ZELANDOPAM)	4
NCGC00189073-01	CN1C=NC2=C1C=C(C(=O)NOCCO)C(NC3=CC=C(Br)C=C3Cl)=C2F	Selumetinib	4
NCGC00094524-01	CCNC1=NC(=NC(=N1)Cl)NCC	SIMAZINE	4
NCGC00166239-01	CCC1=CC=C(C=C1)S(O)(=O)=O	SODIUM POLYSTYRENE SULFONATE	4
NCGC00166403-01	[NaH].OP(O)(=O)OP(O)(=O)OP(O)(O)=O	SODIUM TRIPOLYPHOSPHATE	4
NCGC00015964-09	FC1=CC=C(C=C1)C(=O)CCCN2CCC3(CC2)N(CNC3=O)C4=CC=CC=C4	SPIPERONE	4
NCGC00159449-02	CCN(CC)CCSC(=O)C(C1=CC=CC=C1)C2=CC=CC=C2	Thiphenamil hydrochloride	4
NCGC00164506-01	CC1=C2C=CC=NC2=C(O)C=C1	Tiliquinol	4
NCGC00167971-01	C[N+]1(C)[C@@H]2CC(C[C@H]1[C@@H]3O[C@H]23)OC(=O)C(O)(C4=CC=CS4)C5=CC=CS5	TIOTROPIUM BROMIDE MONOHYDRATE	4
NCGC00018237-03	CO[P](=O)(OC)C(O)C(Cl)(Cl)Cl	Trichlorfon	4
NCGC00166323-01	[H][C@]1(O)CC([H])(O[C@]1([H])CO)N2C=C(C(=O)NC2=O)C(F)(F)F	Trifluridine	4
NCGC00090910-03	C1=CC2=C3C(=C1)C=CC4=C3C(=CC=C4)C=C2	PYRENE	4
NCGC00016288-01	CCC1(C)CC(=O)NC(=O)C1	Bemegride	4
NCGC00017059-01	CN1CCC2=C(C1)C3=C(C=CC=C3)[N]2CC4=CC=CC=C4.CN5CCC6=C(C5)C7=C(C=CC=C7)[N]6CC8=CC=CC=C8.O[S+]([O-])(=O)C9=CC=CC%10=C(C=CC=C9%10)[S+](O)([O-])=O	Mebhydroline 1,5-naphtalenedisulfonate	4
NCGC00016282-01	C[C@@H](C[N+](C)(C)C)OC(C)=O	Methacholine chloride	4
NCGC00091183-02	OC1=C(Br)C=C(Br)C=C1Br	2,4,6-Tribromophenol	4
NCGC00094843-01	CC(=O)N[C@@H]1C(O)OC(CO)C(O)C1O	ACETYLGLUCOSAMINE	4
NCGC00090753-01	CC[C@H]1OC(=O)[C@H](C)[C@@H](O[C@H]2C[C@@](C)(OC)[C@@H](O)[C@H](C)O2)[C@H](C)[C@@H](O[C@@H]3O[C@H](C)C[C@@H]([C@H]3O)N(C)C)[C@](C)(O)C[C@@H](C)CN(C)[C@H](C)[C@@H](O)[C@]1(C)O	Azithromycin	4
NCGC00090681-04	CC1(C)[C@@H]2CC[C@@]1(C)C(=O)C2	Camphor	4
NCGC00094063-01	[Na+].CC1=CC(=C(NC(=O)C[C@H](CC([O-])=O)C2=C3C=CC=CC3=CC=C2)C(=C1)C)C(=O)N4CCC5(CCCC5)CC4	CR 2945	4
NCGC00166328-01	CCN(CC)C(S)=S	DITIOCARBUM NATRICUM	4
NCGC00166292-01	CC1(C)C2CCC(C)(C2)C1=O	FENCHONE	4
NCGC00016721-01	C[C@@H](CC1=CC=C(O)C=C1)NC[C@@H](O)C2=CC(=CC(=C2)O)O	Fenoterol hydrobromide	4
NCGC00094817-01	CCC(=O)C1=C(O)C=C(O)C=C1O	FLOPROPIONE	4
NCGC00094941-01	[Na+].[Na+].[Na+].[O-]C(=O)[P]([O-])([O-])=O	FOSCARNET SODIUM	4
NCGC00164524-01	[H][C@]1(O)C(O)O[C@@]2([H])[C@@]([H])(O)C(=O)O[C@]12[H]	Glucuronolactone	4
NCGC00160415-01	CCN(CC)CCOC1=CC=CC=C1OC	Guaiactamine	4
NCGC00183869-01	NCCCNCCCCNC(=O)C(O)NC(=O)CCCCCCNC(N)=N	Gusperimus trihydrochloride	4
NCGC00159317-02	[H][C@@]12OC3=C(OC)C=CC4=C3[C@@]15CCN(C)[C@]([H])(C4)[C@]5([H])CCC2=O	HYDROCODONE BITARTRATE	4
NCGC00185990-01	OC(=O)C1CC[N]2C1=CC=C2C(=O)C3=CC=CC=C3	Ketorolac tris salt	4
NCGC00181047-01	OCC1=CC(=O)C(=O)CO1	Kojic acid	4
NCGC00016964-02	CCN1\C=C(\C(O)=O)C(=O)C2=CC(=C(N3CCN[C@@H](C)C3)C(=C12)F)F	Lomefloxacin HCl	4
NCGC00185760-01	CO[C@@H]1C[C@@H](O[C@H](C)[C@H]1OC)O[C@@H]2C[C@H](O[C@@H]2[C@]3(C)CC[C@@H](O3)[C@]4(C)CC[C@]5(C[C@@H](O)[C@H](C)[C@@H](O5)[C@@H](C)[C@H]6O[C@@](O)(CC([O-])=O)[C@H](C)[C@@H](OC)[C@@H]6OC)O4)[C@H]7O[C@](C)(O)[C@H](C)C[C@@H]7C	Maduramicin ammonium	4
NCGC00181053-01	[NaH].OC(CC(O)=O)C(O)=O	MALIC ACID	4
NCGC00095130-01	Cl.COC1=C2N(\C=C(C(O)=O)/C(=O)C2=CC(=C1CN3CC[C@@H]4CCCN[C@H]4C3)F)C5CC5	MOXIFLOXACIN HYDROCHLORIDE	4
NCGC00025273-01	CNC1=CC(=C(C=C1Cl)C(=O)NC2CCN(CC3=CC=CC=C3)C2C)OC	Nemonapride	4
NCGC00016268-02	OC(=O)C1=CC=CN=C1	NIACIN	4
NCGC00061506-02	O=C(NCCC1=C[NH]C2=CC=CC=C12)C3=CC=CN=C3	NICOTREDOLUM	4
NCGC00091175-01	NC1=C(C=CC=C1)C(O)=O	o-Anthranilic acid	4
NCGC00167523-01	COC1=C(OC)C=C(CC2=CN=C(N)N=C2N)C(C)=C1	ORMETOPRIM	4
NCGC00095170-01	O[N+]([O-])=O.ClC1=CC=C(CO/N=C(C[N]2C=CN=C2)/C3=CC=C(Cl)C=C3Cl)C(=C1)Cl	OXICONAZOLE NITRATE	4
NCGC00166145-02	CCC(C)C1NC(=O)C(CC2=CC=C(O)C=C2)NC(=O)C(N)CSSCC(NC(=O)C(CC(N)=O)NC(=O)C(CCC(N)=O)NC1=O)C(=O)N3CCCC3C(=O)NC(CC(C)C)C(=O)NCC(N)=O	OXYTOCIN	4
NCGC00167509-01	CC[N+]3(CCOC(=O)C(O)(C1=CC=CC=C1)C2=CC=CC=C2)CCCCC3	PIPETHANATE ETHOBROMIDE	4
NCGC00015389-08	CC(C)C1=CC=CC(=C1O)C(C)C	PROPOFOL	4
NCGC00015872-05	C1CN(CCN1)C2=CC=C3C=CC=CC3=N2	QUIPAZINE	4
NCGC00015876-07	CN\C(NCCSCC1=CC=C(CN(C)C)O1)=C/[N+]([O-])=O	RANITIDINE	4
NCGC00183657-01	CC[C@H]1OC(=O)C[C@@H](O)[C@H](C)[C@@H](O[C@@H]2O[C@H](C)C[C@@H]([C@@H]2O)N(C)C)[C@@H](CC=O)C[C@@H](C)C(=O)\C=C/[C@]3(C)O[C@H]3[C@@H]1C	Rosaramicin	4
NCGC00184999-01	CCN1CCC[C@@H]1CNC(=O)C2=C(OC)C=CC(=C2)[S+]([O-])(=O)CC	Sultopride Hydrochloride	4
NCGC00095772-01	[Na+].CCCC(C)C1(CC=C)C(=O)N\C(=N/C1=O)[S-]	THIAMYLAL SODIUM	4
NCGC00016016-10	NC1=NC(=C2N=C(C3=CC=CC=C3)C(=NC2=N1)N)N	Triamterene	4
NCGC00181350-02	ClC1=CC=C(NC2=NN=C(CC3=CC=NC=C3)C4=C2C=CC=C4)C=C1	Vatalanib Dihydrochloride	4
NCGC00014702-03	CC1=CC=CC(=C1C)NC2=NC(=NC(=C2)Cl)SCC(O)=O	WY 14643	4
NCGC00016000-13	CCN(CC)C(=S)SSC(=S)N(CC)CC	Tetraethylthiuram disulfide	4
NCGC00016995-01	NCCC1=N[NH]C=C1	Betazole hydrochloride	4
NCGC00016949-01	OC(=O)COCCN1CCN(CC1)[C@@H](C2=CC=CC=C2)C3=CC=C(Cl)C=C3	Cetirizine dihydrochloride	4
NCGC00016951-01	COC1=CC(=C(Cl)C=C1C(=O)NC2CCN(CC2)CC3=CC=CC=C3)N	Clebopride maleate	4
NCGC00016887-01	CC[C@@]1(CCCCN(C)C1)C2=CC=CC(=C2)O	Meptazinol hydrochloride	4
NCGC00016587-01	CN1CCC[C@H](CC2C3=C(SC4=C2C=CC=C4)C=CC=C3)C1	Metixene hydrochloride	4
NCGC00016778-01	CN1CCO[C@H](C2=CC=CC=C2)C3=C(C1)C=CC=C3	Nefopam hydrochloride	4
NCGC00017033-01	[Na+].CO[C@H]1[C@@H](OC(N)=O)[C@@H](O)[C@H](OC2=C(C)C3=C(C=C2)\C(=C(\NC(=O)C4=CC(=C([O-])C=C4)CC=C(C)C)C(=O)O3)O)OC1(C)C	Novobiocin sodium salt	4
NCGC00018167-03	NC1=NC(=NC2=C1N=C[N]2C3CC(O)C(CO)O3)Cl	2-Chloro-2?-deoxyadenosineÃ¸	4
NCGC00091076-01	CCOC(C)OCC	Acetal (Acetaldehyde diethyl acetal)	4
NCGC00181347-01	CC1=[N+]([O-])C(=CN=C1)C(O)=O	ACIPIMOX	4
NCGC00163309-01	NC1=C2N=CN([C@@H]3O[C@H](COP(O)(=O)OP(O)(=O)OP(O)(O)=O)[C@@H](O)[C@H]3O)C2=NC=N1	ADENOSINE TRIPHOSPHATE	4
NCGC00095112-01	COC1=CC=C(C=C1)C(=O)CC(=O)C2=CC=C(C=C2)C(C)(C)C	AVOBENZONE	4
NCGC00168248-01	CN1C2CCC1C(C(C2)OC(=O)C3=CC=CC=C3)C(O)=O	BENZOYLECGONINE	4
NCGC00167581-01	[NaH].[NaH].[H][C@@]2(NC(=O)C(=N\OC)\C1=CSC(N)=N1)C(=O)N3C(C(O)=O)=C(CSC4=NC(C)=C(CC(O)=O)S4)CS[C@]23[H]	CEFTAZIDIME SODIUM	4
NCGC00094614-03	CC1=CC(=CC(=C1Cl)C)O	Chloroxylenol	4
NCGC00162222-01	C1C(C2=NCCN2)C1(C3=CC=CC=C3)C4=CC=CC=C4	Cibenzoline succinate	4
NCGC00181302-01	CNC(=O)C(N)CSC(C)C1=C(C)C2=CC3=C(C(C)SCC(N)C(=O)NC)C(C)=C4C=C5C(C)=C(CCC(O)=O)C6=[N+]5[Fe]7(N8C(=CC1=[N+]27)C(C)=C(CCC(O)=O)C8=C6)N34	CYTOCHROME C	4
NCGC00166036-01	NCCNCCN	Diethylenetriamine	4
NCGC00167459-01	CCN1CC(CCN2CCOCC2)C(C1=O)(C3=CC=CC=C3)C4=CC=CC=C4	DOXAPRAM HYDROCHLORIDE	4
NCGC00018130-04	NC1=CC=C(\N=N\C2=CC=CC=C2)C(=N1)N	Fenazopiridina	4
NCGC00167558-01	CN1CCN(CC1)C2=C(F)C=C3C(=O)C(=CN(CCF)C3=C2F)C(O)=O	FLEROXACIN	4
NCGC00182999-01	[H][C@]12OCC(CSC3=NN=NN3CCO)=C(N1C(=O)[C@]2(NC(=O)CSC(F)F)OC)C(O)=O	Flomoxef	4
NCGC00168784-01	NC/1=N/C(=O)N(/C=C1)[C@@H]2O[C@H](CO)[C@@H](O)C2(F)F	GEMCITABINE HYDROCHLORIDE	4
NCGC00015605-06	NC1=NC(=C(N=N1)C2=CC=CC(=C2Cl)Cl)N	Lamotrigine	4
NCGC00094980-01	[Na+].CC[C@@]1(O)OC(C(C)CC1C)C2CC(C)C(O2)[C@]3(CC)CCC(O3)[C@@]4(C)CCC5(CC(O)[C@H](C)[C@H](O5)C(C)C(OC)[C@@H](C)C([O-])=O)O4	MONENSIN SODIUM (monensin A is shown)	4
NCGC00042523-02	C1CN(CCO1)SC2=NC3=CC=CC=C3S2	MORPHOLINYLMERCAPTOBENZOTHIAZOLE	4
NCGC00015724-10	OC(=O)C1=C(NC2=CC=CC(=C2)C(F)(F)F)N=CC=C1	NIFLUMIC ACID	4
NCGC00180996-01	CCCOC(=O)C1=CC=CC=C1O	PROPYL SALICYLATE	4
NCGC00015833-09	NC(=O)C1=CN=CC=N1	Pyrazinamide	4
NCGC00094324-02	[Br-].CN(C)C(=O)OC1=CC=C[N+](=C1)C	PYRIDOSTIGMINE BROMIDE	4
NCGC00160681-01	CCCOC(=O)C1=CC=C(N)C=C1	Risocaine	4
NCGC00160668-01	NC1=CC=C(C=C1)[S+]([O-])(=O)NC2=CC=CC=C2	Sulfabenz	4
NCGC00095043-01	OC\1=C(O)\C(=O)\C(=C(O)/C1=O)O	TETROQUINONE	4
NCGC00164632-01	[H][C@@]12CC[C@@](O)(C#C)[C@@]1(C)CC[C@]3([H])C4=C(CC(=O)CC4)C[C@]([H])(C)[C@@]23[H]	TIBOLONE	4
NCGC00018204-09	CCOC(=O)\C1=C\[C@]2(CC)CCCN3CCC4=C([C@H]23)[N]1C5=C4C=CC=C5	VINPOCETINE	4
NCGC00094810-01	CC(=O)CC(C1=CC=CC=C1)C/2=C(O)/C3=CC=CC=C3OC2=O	WARFARIN	4
NCGC00016106-04	COC1=C(OC(F)F)C=CC(=C1)C/2=N/NC(=O)/C=C2	Zardaverine	4
NCGC00090701-06	OCC1=C[NH]C2=C1C=CC=C2	Indole-3-carbinol	4
NCGC00016582-01	CC[C@H](C)[C@H](N)\C1=N\[C@@H](CS1)C(=O)N[C@@H](CC(C)C)C(=O)N[C@@H](CCC(O)=O)C(=O)N[C@H]([C@@H](C)CC)C(=O)N[C@@H]2CCCCNC(=O)[C@@H](CC(N)=O)NC(=O)[C@@H](CC(O)=O)NC(=O)[C@@H](CC3=CN=C[NH]3)NC(=O)[C@@H](CC4=CC=CC=C4)NC(=O)[C@H](NC(=O)[C@@H](CCCN)NC2=O)[C@@H](C)CC	Bacitracin	4
NCGC00016395-01	CN1CCC(CC1)OC(C2=CC=CC=C2)C3=CC=CC=C3	Diphenylpyraline hydrochloride	4
NCGC00016160-02	CN1CCN(CC1)\C2=N\C3=C(OC4=C2C=C(Cl)C=C4)C=CC=C3.OC(=O)CCC(O)=O	Loxapine succinate	4
NCGC00016570-01	CNC(C)(C)CC1=CC=CC=C1	Mephentermine hemisulfate	4
NCGC00015864-02	CCN(CC)CCOC(=O)C1=CC=C(N)C=C1	Procaine hydrochloride	4
NCGC00160581-01	CC1CC(O)CC(C)(C)C1	3,3,5-TRIMETHYLCYCLOHEXANOL	4
NCGC00183004-01	CC1=CC=CC=C1C(=O)N2CC\C(=N\OS([O-])(=O)=O)C3=C2C=C(Cl)C=C3	ALILUSEM POTASSIUM	4
NCGC00166405-01	O.[Cl-].CCCCCCCCCCCCCC[N+](C)(C)CC1=CC=CC=C1	BENZALKONIUM CHLORIDE	4
NCGC00183097-01	CC#CC[C@@H](C)[C@@H](O)\C=C\[C@@H]1[C@@H](O)C[C@@H]2OC3=C(CCCC([O-])=O)C=CC=C3[C@H]12	BERAPROST SODIUM	4
NCGC00167423-01	C[N+]1(C)CCCCC1COC(=O)C(O)(C2=CC=CC=C2)C3=CC=CC=C3	BEVONIUM METHYLSULFATE	4
NCGC00181746-01	CN(CC1=CC=C(C=C1)C(C)(C)C)C2=C3C=CC=CC3=CC=C2	BUTENAFINE HYDROCHLORIDE	4
NCGC00022472-05	C[C@]12C[C@H](O)[C@H]3[C@@H](CCC/4=C/C(=O)CC[C@]34C)[C@@H]1CC[C@@H]2C(=O)CO	Corticosterone	4
NCGC00091038-01	C[C@H](CCC([O-])=O)[C@H]1CC[C@H]2[C@@H]3CC[C@@H]4C[C@H](O)CC[C@]4(C)[C@H]3C[C@H](O)[C@]12C	Deoxycholic acid sodium salt	4
NCGC00094882-01	Cl.CCN(CC)CCOC(=O)C(C1CCCCC1)C2=CC=CC=C2	DROFENINE HYDROCHLORIDE	4
NCGC00159553-01	OP(O)(=O)CN1C(=O)C(=O)NC2=CC(=C(C=C12)N3CCOCC3)C(F)(F)F	FANAPANELUM	4
NCGC00188435-01	CCCCCCCCCCCCCCCCCC(=O)OCCO	Glycol stearate	4
NCGC00181147-01	[H]OC1=C2C(=O)C([H])(OC3([H])OC([H])(C([H])([H])[H])C([H])(O[H])C([H])(OC4([H])OC([H])(C([H])([H])[H])C([H])(O[H])C([H])(OC5([H])OC([H])(C([H])([H])[H])C([H])(O[H])C(O[H])(C([H])([H])[H])C5([H])[H])C4([H])[H])C3([H])[H])C([H])(C([H])([H])C2=C([H])C6=C1C(O[H])=C(C(OC7([H])OC([H])(C([H])([H])[H])C([H])(O[H])C([H])(OC8([H])OC([H])(C([H])([H])[H])C([H])(O[H])C([H])(O[H])C8([H])[H])C7([H])[H])=C6[H])C…	PLICAMYCIN	4
NCGC00016685-05	C[N]1C(=NC=C1[N+]([O-])=O)COC(N)=O	RONIDAZOLE	4
NCGC00074024-02	CN1CCN(CC1)C2=C(F)C=C3C(=O)\C(=C/N4CCSC2=C34)C(O)=O	RUFLOXACINUM	4
NCGC00024915-02	CC1(C)CO[C@H](CN1)CC(O)=O	SCH 50911	4
NCGC00016273-01	C[N]1C=CN=C1S	Methimazole	4
NCGC00016805-01	CN(C(C)=O)C1=C(I)C(=C(I)C(=C1I)C(=O)N[C@@H]2[C@@H](O)O[C@@H](CO)[C@@H](O)[C@H]2O)NC(C)=O	Metrizamide	4
NCGC00015810-02	COC1=C(OC)C=C(CC2=C3C=C(OC)C(=CC3=CC=N2)OC)C=C1	Papaverine hydrochloride	4
NCGC00161408-01	ClC1=CC=C2NC3=NC(=O)CN3CC2=C1Cl	Anagrelide hydrochloride	4
NCGC00166263-01	[S-][Sb+](=S)S[Sb+]([S-])=S	ANTIMONY PENTASULFIDE	4
NCGC00160526-01	O=C(N1CCN(CC2=CC=CC=C2)CC1)C3=CC4=CC=CC=C4O3	Befuralina	4
NCGC00095015-01	CC(=O)NC1SCCC1=O	CITIOLONE	4
NCGC00166207-01	OC(=O)CN1C2=CC=CC=C2C(=O)C3=CC=CC=C13	Cridanimod	4
NCGC00168786-02	CO[C@H]1[C@@H](C[C@@H]2CN3CCC4=C([NH]C5=CC=CC=C45)[C@H]3C[C@@H]2[C@@H]1C(=O)OC)OC(=O)C6=CC(=C(OC)C(=C6)OC)OC	Deserpidine	4
NCGC00022043-04	CC(=O)OCC(=O)[C@H]1CC[C@H]2[C@@H]3CCC/4=C/C(=O)CC[C@]4(C)[C@H]3CC[C@]12C	DESOXYCORTICOSTERONE ACETATE	4
NCGC00017401-02	CC(C)[C@@]1(NC(=O)[C@@H]2C[C@H]3[C@@H](CC4=C[NH]C5=CC=CC3=C45)N(C)C2)O[C@@]6(O)[C@@H]7CCCN7C(=O)[C@H](CC8=CC=CC=C8)N6C1=O	Dihydroergocristine	4
NCGC00183852-01	CC[N+](CC)(CC)CCOC(=O)C(C1CCCC1)C2CCCC2	DIPONIUM BROMIDE	4
NCGC00168252-01	CCC(=O)N(C1CCN(CC1)CCC2=CC=CC=C2)C3=CC=CC=C3	FENTANYL	4
NCGC00021301-04	CC1(C)O[C@@H]2C[C@H]3[C@@H]4C[C@H](F)C/5=C/C(=O)/C=C\[C@]5(C)[C@@]4(F)[C@@H](O)C[C@]3(C)[C@@]2(O1)C(=O)CO	Fluocinolone acetonide	4
NCGC00013095-01	CC(C)=CCC\C(C)=C\CO	GERANIOL	4
NCGC00016886-01	CNC(=O)C1=C(I)C(=C(I)C(=C1I)C(=O)NCC(=O)NC2=C(I)C(=C(I)C(=C2I)C(O)=O)C(=O)NCCO)N(C)C(C)=O	Ioxaglic acid	4
NCGC00094908-01	CC1=CC=CC=C1OCC(O)CO	MEPHENESIN	4
NCGC00181915-02	CC(C(=O)OCC(=O)N(C)C)C1=CC=C2OC3=NC(C)=CC=C3CC2=C1	Mepranoprofen arbamel	4
NCGC00183094-01	COC1=CC2=C(C=C1OC)[C@@H](CC3=CC(OC)=C(OC)C(OC)=C3)[N@+](C)(CCCOC(=O)CC\C=C\CCC(=O)OCCC[N@+]4(C)CCC5=CC(OC)=C(OC)C=C5[C@H]4CC6=CC(OC)=C(OC)C(OC)=C6)CC2	Mivacurium	4
NCGC00027930-02	ClC1=CC=C(C=C1)C(=O)NCCN2CCOCC2	MOCLOBEMIDE	4
NCGC00181303-02	NC[C@@H]1O[C@@H](O[C@@H]2[C@@H](CO)O[C@@H](O[C@@H]3[C@@H](O)[C@H](N)C[C@H](N)[C@H]3O[C@H]4O[C@H](CN)[C@@H](O)[C@H](O)[C@H]4N)[C@@H]2O)[C@H](N)[C@@H](O)[C@@H]1O	Neomycin Trisulfate Hydrate	4
NCGC00183045-01	C1CN\C(N1)=C/C2=CC=CC3=C2C=CC=C3	Nephazoline	4
NCGC00160396-01	COC1=CC=C(C=C1)C(=O)C2=C(C)N(CCN3CCOCC3)C4=CC=CC=C24	Pravadoline maleate	4
NCGC00165996-01	NC(=N)N1C=CC=N1	PRAXADINUM	4
NCGC00015883-05	CC/1=C(\CCN2CCC(CC2)C3=NOC4=C3C=CC(=C4)F)C(=O)N/5CCCCC5=N1	RISPERIDONE	4
NCGC00160366-01	SCC(=O)NC1=CC=CC=C1	Thioglycolic acid anilide	4
NCGC00181350-01	ClC1=CC=C(NC2=NN=C(CC3=CC=NC=C3)C4=C2C=CC=C4)C=C1	VATALANIBUM	4
NCGC00095285-01	CC[C@@]1(O)CC2CN(CCC3=C([NH]C4=CC=CC=C34)[C@](C2)(C(=O)OC)C5=CC6=C(C=C5OC)N(C)C7[C@](O)(C(OC(C)=O)[C@]8(CC)\C=C/CN9CC[C@@]67C89)C(=O)OC)C1	VINBLASTINE SULFATE	4
NCGC00163735-04	ClC1=CC=C(C=C1)C2=C(NC(=O)C3=C(Cl)N=CC=C3)C=CC=C2	Boscalid	4
NCGC00090780-04	CCCCOC(=O)C1=C(C=CC=C1)C(=O)OCC2=CC=CC=C2	Butyl benzyl phthalate	4
NCGC00016926-01	CCOC(=O)O[C@@]1(CC[C@@H]2[C@@H]3CC\C4=C\C(=O)\C=C/[C@@]4(C)[C@H]3[C@H](O)C[C@@]12C)C(=O)COC(=O)CC	Prednicarbate	4
NCGC00016868-09	COC1=CC2=C(C=C1)[N](C(=C2CC(=O)OCC(O)=O)C)C(=O)C3=CC=C(Cl)C=C3	Acemetacin	4
NCGC00183282-01	C[C@H](O)[C@@H](NC(=O)[C@@H](C)[C@@H](O)[C@@H](C)NC(=O)[C@@H](NC(=O)C1=C(C)C(N)=NC(=N1)[C@@H](CC(N)=O)NC[C@H](N)C(N)=O)[C@H](O[C@@H]2O[C@@H](CO)[C@@H](O)[C@H](O)[C@@H]2O[C@H]3O[C@H](CO)[C@H](O)[C@H](OC(N)=O)[C@@H]3O)C4=CNC=N4)C(=O)NCCC5=NC(=CS5)C6=NC(=CS6)C(=O)NCCC[S+](C)C	Bleomycin Sulfate	4
NCGC00021144-02	CCCC(=O)NC1=C2N=C[N](C3OC4CO[P](O)(=O)OC4C3OC(=O)CCC)C2=NC=N1	BUCLADESINE	4
NCGC00016807-01	C[C@H](NC(C)(C)C)C(=O)C1=CC=CC(=C1)Cl	Bupropion hydrochloride	4
NCGC00025070-01	OC(=O)[C@H]1C[C@H](CCN1)C[P](O)(O)=O	CGS 19755	4
NCGC00159364-02	NC1=C2C=CC=CC2=C(C=C1\N=N\C3=CC=C(C=C3)C4=CC=C(C=C4)\N=N\C5=C(N)C6=C(C=CC=C6)C(=C5)S([O-])(=O)=O)S([O-])(=O)=O	CI DIRECT RED 28	4
NCGC00091512-04	O=C\C=C\C1=CC=CC=C1	CINNAMALDEHYDE	4
NCGC00181337-01	OCC1=C(Cl)C=C(Cl)C=C1	DICHLOROBENZYL ALCOHOL	4
NCGC00018292-04	C[N]1C=C(NC=O)C=C1C(=O)NC2=C[N](C)C(=C2)C(=O)NC3=C[N](C)C(=C3)C(=O)NCCC(N)=N	DISTAMYCIN A	4
NCGC00188442-01	CCCCCCC(=O)O[C@@H]1CC[C@H]2[C@@H]3CCC4=CC(O)=CC=C4[C@H]3CC[C@]12C	Estradiol enanthate	4
NCGC00091387-01	CC[N+]1=C2C=C(N)C=CC2=C3C=CC(=CC3=C1C4=CC=CC=C4)N	Ethidium bromide	4
NCGC00181161-02	[H]OC1=C(C([H])=C([H])C([H])=C1[H])C(=O)OC([H])([H])C([H])([H])[H]	Ethyl salicylate	4
NCGC00182983-01	CC1=CC=C(\C=N\N2C(=S)SC=C2C3=CC=CC=C3)C=C1	FEZATIONE	4
NCGC00167729-01	OC(=O)C[N]1C2=CC=CC=C2C=C1C(=O)NC3=NC(=CS3)C4=CC=CC=C4Cl	LINTITRIPTUM	4
NCGC00168265-01	CCN(CC)C(=O)[C@H]\1CN(C)[C@@H]\2CC3=C[NH]C4=C3C(=CC=C4)C2=C1	Lysergic acid diethylamide	4
NCGC00167435-01	COC(=O)C1=C(NC(C)=C(C1C2=CC(=CC=C2)[N+]([O-])=O)C(=O)OC(C)C)C#N	NILVADIPINE	4
NCGC00167454-01	CC1=CC=CC(C)=C1NC(=O)CC23CCCN2CCC3	PILSICAINIDE HYDROCHLORIDE	4
NCGC00185736-01	CC[C@@H]([C@H](C)O)N1\N=C/N(C1=O)C2=CC=C(C=C2)N3CCN(CC3)C4=CC=C(OCC5CO[C@@](C5)(C[N]6C=NC=N6)C7=C(F)C=C(F)C=C7)C=C4	Posaconazole	4
NCGC00015785-04	CC(=O)C1CCC2C3CC\C4=C\C(=O)CCC4(C)C3CCC12C	Progestin	4
NCGC00160673-01	CCC(OC1=CC=CC=C1)C(=O)NC2C3SC(C)(C)C(N3C2=O)C([O-])=O	Propicillin	4
NCGC00186049-01	O.Cl.CCN(CC)CCNC(=O)C1=CC=C(N[S+](C)([O-])=O)C=C1	Sematilide monohydrochloride monohydrate	4
NCGC00167442-01	[H][C@@](C)(CC1=CC=C(OC)C(=C1)[S+](N)([O-])=O)NCCOC2=CC=CC=C2OCC	TAMSULOSIN HYDROCHLORIDE	4
NCGC00183655-01	CCCCOC(=O)C(=O)NC1=CC=CC(=C1)C2=NN=NN2	Tazanolast	4
NCGC00163818-04	CO\C=C(C(=O)OC)/C1=CC=CC=C1OC2=CC(=NC=N2)OC3=CC=CC=C3C#N	Azoxystrobin	4
NCGC00163818-04	CO\C=C(C(=O)OC)/C1=CC=CC=C1OC2=CC(=NC=N2)OC3=CC=CC=C3C#N	Azoxystrobin	4
NCGC00090962-05	O=C1/C=C(OC2=CC=CC=C12)/C3=CC=CC=C3	Flavone	4
NCGC00016944-01	CO[C@@H]1CN(CCCOC2=CC=C(F)C=C2)CC[C@H]1NC(=O)C3=CC(=C(N)C=C3OC)Cl	Cisapride	4
NCGC00187909-01	CCCCCCCCCCCCCCCCCCO[P]([O-])(=O)OC1CC[N+](C)(C)CC1	Perifosine	4
NCGC00094576-01	CC(=O)NO	ACETOHYDROXAMIC ACID	4
NCGC00182713-01	FC1=C(Cl)C=C(NC2=NC=NC3=C2C=C(NC(=O)C=C)C(OCCCN4CCOCC4)=C3)C=C1	Canertinib	4
NCGC00182084-01	NC1CC(C(CC1[S+](N)([O-])=O)[S+](N)([O-])=O)C(\Cl)=C(\Cl)Cl	Clorsulon	4
NCGC00016767-02	OCCNC(=O)C[N]1C=CN=C1[N+]([O-])=O	ETANIDAZOLE	4
NCGC00095133-01	CC(=O)OCC(CC[N]1C=NC2=CN=C(N)N=C12)COC(C)=O	FAMCICLOVIR	4
NCGC00182709-01	CC1(C)OC[C@@H](COC(=O)CCC2=CC=C(OC[C@@H](O)CNCCNC(=O)N3CCOCC3)C=C2)O1	Landiolol	4
NCGC00181166-01	[H]O[S+]([O-])(=O)C([H])([H])C([H])([H])S[H]	MESNA	4
NCGC00167584-01	O.OC(=O)CC(O)(CC(O)=O)C(O)=O.CCN(CC)CCOC(=O)C1=CC=CN=C1	NICAMETATE CITRATE	4
NCGC00164558-01	CN(C)CCOC(=O)C(OCC#C)(C1=CC=CC=C1)C2=CC=CC=C2	PARGEVERINUM	4
NCGC00013414-03	OC(=O)CCC1=NC2=C(N1)C=CC=C2	PROCODAZOLUM	4
NCGC00185775-01	OC[C@H]1O[C@H](OC\C=C\C2=CC=CC=C2)[C@H](O)[C@@H](O)[C@@H]1O	Salisorosides Rosavin	4
NCGC00182557-01	Cl.NCC=C.ClC[C@H]1CO1	Sevelamer hydrochloride	4
NCGC00016651-03	CC(=O)N[C@@H](CC(O)=O)C(=O)N[C@@H](CCC(O)=O)C(O)=O	SPAGLUMIC ACID	4
NCGC00159340-02	[H][C@@]12CC(=O)N1[C@@]([H])(C(O)=O)C(C)(CN3C=CN=N3)[S+]2([O-])=O	Tazobactam sodium	4
NCGC00183280-01	OC1=CC(=CC=C1)C2=C3NC(C=C3)=C(C4=NC(CC4)=C(C5=CC=C(N5)C(=C6C=CC2=N6)C7=CC=CC(O)=C7)C8=CC(O)=CC=C8)C9=CC(O)=CC=C9	Temoporfin	4
NCGC00159343-02	[H][C@]1(CN(C)C)CCCC[C@]1(O)C2=CC=CC(OC)=C2	Tramadolum	4
NCGC00183598-01	CCOC(=O)CN[C@H](C1CCCCC1)C(=O)N2CC[C@H]2C(=O)NCC3=CC=C(C=C3)\C(N)=N\O	Ximelagatran	4
NCGC00091839-03	CCCC(=O)C1=CC(=C(O)C=C1O)O	1-(2,4,5-trihydroxyphenyl)-1-butanone	4
NCGC00016946-01	COC1=CC2=NC(=NC(=C2C=C1OC)N)N(C)CCCNC(=O)[C@H]3CCCO3	Alfuzosin hydrochloride	4
NCGC00016878-01	N[S+]([O-])(=O)C1=C(OC2=CC=CC=C2)C(=CC(=C1)C(O)=O)N3CCCC3	Piretanide	4
NCGC00016945-01	CC(=O)SC[C@@H](CC1=CC=CC=C1)C(=O)NCC(=O)OCC2=CC=CC=C2	Racecadotril	4
NCGC00249609-01	OOC1CCO[P](=O)(N1)N(CCCl)CCCl	4-Hydroperoxy Cyclophosphamide	4
NCGC00182046-01	CC1=C(C(C2=CC=CC(=C2)[N+]([O-])=O)C(=C(C)N1)P3(=O)OCC(C)(C)CO3)C(=O)OCCN(CC4=CC=CC=C4)C5=CC=CC=C5	Efonidipine	4
NCGC00093851-01	CCCCCCCCCCCCCCCCCCOC[C@H](CO[P]([O-])(=O)OCC[N+](C)(C)C)OC	ET-18-OCH3	4
NCGC00159430-03	CN1C(=O)NC(=O)C(C)(C1=O)C2=CCCCC2	HEXOBARBITAL	4
NCGC00160507-01	[H][C@]1(O)C[C@]2(O)[C@]3([H])CC[C@]4([H])C[C@]([H])(CC[C@]4(C)C3CC[C@]2(C)[C@@]1([H])C5=CC(=O)OC5)OC6CC(O)C(OC7CC(O)C(OC8CC(OC(C)=O)C(OC9OC(CO)C(O)C(O)C9O)C(C)O8)C(C)O7)C(C)O6	Lanatoside B	4
NCGC00095714-01	CC1(C)OC2CC(=O)OC[C@]23C4CC[C@@]5(C)C(OC(=O)C6O[C@]56[C@]4(C)C(=O)CC13)C7=COC=C7	LIMONIN	4
NCGC00181102-01	[H]N1C2=C(C([H])=C([H])C(OC([H])([H])[H])=C2[H])C3=C1C4([H])N(C([H])([H])C3([H])[H])C([H])([H])C5([H])C([H])([H])C([H])(OC([H])([H])[H])C([H])(OC([H])([H])[H])C([H])(C(=O)OC([H])([H])[H])C5([H])C4([H])[H]	METOSERPATE HYDROCHLORIDE	4
NCGC00160623-01	CCCCC(CC)COC(=O)\C=C\C1=CC=C(OC)C=C1	Octinoxate	4
NCGC00091612-04	CC(=O)OCC(COC(C)=O)OC(C)=O	Triacetin	4
NCGC00016087-06	NC(CCC(O)=O)C=C	VIGABATRIN	4
NCGC00091146-04	N1C2=C(SC3=CC=CC=C13)C=CC=C2	Phenothiazine	4
NCGC00015826-02	OCCN1CCN(CCCN2C3=C(SC4=C2C=C(Cl)C=C4)C=CC=C3)CC1	Perphenazine	4
NCGC00016226-01	C[N+]1=CC=CC=C1\C=N/O	Pralidoxime chloride	4
NCGC00016525-01	OCCN1CCN(CC\C=C2/C3=C(SC4=C2C=C(Cl)C=C4)C=CC=C3)CC1	Zuclopenthixol hydrochloride	4
NCGC00249418-01	CCN(CC)C(=O)C1=C(C=C(N2CCC(CC2)C3=CC=CC=C3)C(=C1)[S+]([O-])(=O)CC4=CC=CC=C4)N(CC)CCN(C)C	2-[(2-Dimethylaminoethyl)ethylamino]-N,N-diethyl-5-phenylmethansulfonyl-4-(4-phenylpiperidin-1-yl)benzamide	4
NCGC00183850-01	CC(=O)NC\1=N\C(=O)N(\C=C1)C2COC(COC(=O)C3=CC=CC=C3)O2	Acetamide, N-[1-[2-[(benzoyloxy)methyl]-1,3-dioxolan-4-yl]-1,2-dihydro-2-oxo-4-pyrimidinyl]-	4
NCGC00091345-01	OC(=O)CCCCC(O)=O	Adipic acid	4
NCGC00163217-01	CC(C[N+](C)(C)C)OC(N)=O	CARBAMYL-beta-METHYLCHOLINE	4
NCGC00164521-01	CN1CC(O)C2=C\C(=N\NC(N)=O)C(=O)C=C12	Carbazochrome	4
NCGC00015204-05	ClCCNC(=O)N(CCCl)N=O	Carmustine	4
NCGC00183034-01	[H][C@]12SCC(COC(N)=O)=C(N1C(=O)[C@]2(NC(=O)CC3=CC=CS3)OC)C(O)=O	Cefoxitin sodium salt	4
NCGC00024493-02	C[C@@H](N)C(O)=O	D-ALANINE	4
NCGC00189076-01	NC(=N)C1=CC(Br)=C(OCCCOC2=C(Br)C=C(C=C2)C(N)=N)C=C1	Dibromopropamidine Dihydrochloride	4
NCGC00183654-01	CCCN(CC)[C@@H](CC)C(=O)NC1=C(C)C=CC=C1C	Etidocaine	4
NCGC00018100-04	[O-][S+](=O)(N1CCCNCC1)C2=C3C=CN=CC3=CC=C2	Fasudil hydrochloride	4
NCGC00164556-01	[H][C@](N)(CSCCCO)C(O)=O	FUDOSTEINE	4
NCGC00167527-01	CC1CN(CCN1)C2=C(F)C(C)=C3C(=O)C(=CN(C4CC4)C3=C2)C(O)=O	GREPAFLOXACIN HYDROCHLORIDE	4
NCGC00070736-02	CC(C)C[N]1C=NC2=C(N)N=C3C=CC=CC3=C12	Imiquimod	4
NCGC00163355-01	O=C1C2=CC=CC=C2N\C1=C3\NC4=C(C=CC=C4)C3=O	INDIGO	4
NCGC00168348-01	CC(C)C[N]1C=NC2=C1C(=O)N(C)C(=O)N2C	ISBUFYLLINUM	4
NCGC00182709-02	CC1(C)OC[C@@H](COC(=O)CCC2=CC=C(OC[C@@H](O)CNCCNC(=O)N3CCOCC3)C=C2)O1	Landiolol Hydrochloride	4
NCGC00024502-03	N[C@@H](CCC(O)=O)C(O)=O	L-GLUTAMIC ACID	4
NCGC00015703-03	CNC1(C)C2CCC(C2)C1(C)C	MECAMYLAMINE	4
NCGC00159431-02	CSCCC(N)C(O)=O	METHIONINE	4
NCGC00018251-03	COC(=O)CCC(=O)CN	METHYL AMINOLEVULINATE HYDROCHLORIDE	4
NCGC00016948-01	C[C@@H]1COC2=C3N1\C=C(\C(O)=O)C(=O)C3=CC(=C2N4CCN(C)CC4)F	Ofloxacin	4
NCGC00160646-01	CN1CCN(CC1)C2=CC3=C(OC4=CC=CC=C4N3C)N=N2	Pipofezine	4
NCGC00160616-01	[H][C@@](CC1=CN=CN1)(NC(=O)[C@]2([H])CCC(=O)N2)C(=O)N3CCC[C@@]3([H])C(N)=O	PROTIRELIN	4
NCGC00160435-01	COC(=O)C1=C(C)NC(C)=C(C1C2=CC=CC=C2OC(F)F)C(=O)OC	Riodipine	4
NCGC00016773-01	C[C@H](NCCC1=CC=C(O)C=C1)[C@@H](O)C2=CC=C(O)C=C2	Ritodrine hydrochloride	4
NCGC00182990-01	O=C1[C@H]2[C@@H]3CC[C@@H](C3)[C@H]2C(=O)N1CCCCN4CCN(CC4)C5=NC=CC=N5	Tandospirone	4
NCGC00181030-01	OC1=NC(O)=NC=C1	URACIL	4
NCGC00025325-02	O[C@H]1C[C@H](OCC2=CC=C(C=C2)C3=CC=CC=C3)[C@H](CC\C=C/CCC(O)=O)[C@H]1N4CCCCC4	VAPIPROST HYDROCHLORIDE	4
NCGC00094824-01	CC[C@]12CCCN3CCC4=C(C13)[N](C5=CC=CC=C45)[C@@](O)(C2)C(=O)OC	VINCAMINE	4
NCGC00094811-01	C[N]1C(=CC(=C1C(=O)C2=CC=C(Cl)C=C2)C)CC(O)=O	ZOMEPIRAC SODIUM	4
NCGC00168266-02	CNC(C)CC1=CC2=C(OCO2)C=C1	(?)-3,4-Methylenedioxymethamphetamine	4
NCGC00091086-02	OCCCBr	3-Bromo-1-propanol	4
NCGC00091499-05	CCCCC(CC)COC(=O)C1=C(C=CC=C1)C(=O)OCC(CC)CCCC	Di(2-ethylhexyl) phthalate	4
NCGC00247682-01	CC[C@H](OC(C)=O)C(C[C@H](C)NC)(C1=CC=CC=C1)C2=CC=CC=C2	(-)-?-Acetyl-N-normethadol	4
NCGC00017097-01	[Na+].COC1=CC2=CC=C(C=C2C=C1)[C@H](C)C([O-])=O	(R) -Naproxen sodium salt	4
NCGC00016535-01	CCCCC[C@H](O)\C=C/[C@@H]1[C@H](O)CC(=O)[C@@H]1CCCCCCC(O)=O	Alprostadil	4
NCGC00016916-01	CCN1\C=C(\C(O)=O)C(=O)C2=C1C=C(N3CCNCC3)C(=C2)F	Norfloxacin	4
NCGC00015823-02	CN1\C(=C(\O)C2=C(C=CC=C2)[S+]1([O-])=O)C(=O)NC3=CC=CC=N3	Piroxicam	4
NCGC00168262-02	C[C@H](N)C(=O)C1=CC=CC=C1	(S)-(-)-Cathinone	4
NCGC00185910-01	CN[C@]1(CCCCC1=O)C2=C(Cl)C=CC=C2	(S)-(-)-Ketamine	4
NCGC00249417-01	[O-][S+](=O)(NC1=CC=C(Cl)C=C1C(=O)NC2=CC=C(C=C2)[S+]([O-])(=O)N3CCOCC3)C4=CC=C(Cl)S4	Ataciguat	4
NCGC00018241-04	OC(=O)CCNC(=O)C1=CC=CC=C1	BETAMIPRON	4
NCGC00021124-04	CCC(C(=O)OCCN(CC)CC)C1=CC=CC=C1	BUTETAMATUM	4
NCGC00183273-01	CC[NH+](CC)CCOC(=O)C1=CC=C(N)C=C1Cl	CHLOROPROCAINE HYDROCHLORIDE	4
NCGC00021222-03	C[C@]\12CCC(=O)\C=C1CC[C@@H]3[C@@H]2CC[C@@]4(C)[C@H]3CC[C@]4(O)C(=O)CO	Cortexolone	4
NCGC00183003-01	CCCCNC1=CC=C(C=C1)C(=O)OCC[NH+](CC)CC	Depolipon	4
NCGC00160358-01	O=C1N2CC3=CC=CC=C3C(=O)N2CC4=CC=CC=C14	Diftalone	4
NCGC00166241-01	OC1=C(I)C=C(C=C1I)[N+]([O-])=O	DISOPHENOL SODIUM	4
NCGC00160654-01	CCOC(=O)C1=CC=C(O)C=C1	Ethylparaben	4
NCGC00024964-02	C[C@]12CC[C@H]3C([C@H](CCCCCCCCC[S+]([O-])CCCC(F)(F)C(F)(F)F)CC4=C3C=CC(=C4)O)[C@@H]1CC[C@@H]2O	Fulvestrant	4
NCGC00090704-01	Cl[In](Cl)Cl	Indium trichloride	4
NCGC00182070-02	CC(=O)N(CC(O)CO)C1=C(I)C(C(=O)NCCO)=C(I)C(C(=O)NCC(O)CO)=C1I	Ioxilan	4
NCGC00016789-03	CC1=C(OCCOCC[N+](C)(C)CC2=CC=CC=C2)C=CC(=C1)C(C)(C)CC(C)(C)C	Methylbenzethonium chloride	4
NCGC00185741-01	NC(=O)CC1=CC=CC(=C1N)C(=O)C2=CC=CC=C2	Nepafenac	4
NCGC00095782-01	CC([C@H](O)C1=CC=CC=C1)N(C)C	N-METHYL (-)EPHEDRINE	4
NCGC00159463-03	CCOC1=CC=C(NC(=C)NC2=CC=C(OCC)C=C2)C=C1	PHENACAINE HYDROCHLORIDE	4
NCGC00094561-01	CC(C)=CC1C(C(=O)OCC2=CC(=CC=C2)OC3=CC=CC=C3)C1(C)C	PHENOTHRIN	4
NCGC00183845-01	NC/1=C(\NC\C=C/COC2=NC=CC(=C2)CN3CCCCC3)C(=O)C1=O	PIBUTIDINE HYDROCHLORIDE	4
NCGC00095056-03	CCCCCCCCCCCCCCCC(=O)OC\C=C(C)\C=C\C=C(C)\C=C\C1=C(C)\CCCC1(C)C	Retinyl palmitate	4
NCGC00167531-01	[H][C@@](C)(N(C)C)C1=CC=CC(OC(=O)N(C)CC)=C1	RIVASTIGMINE TARTRATE	4
NCGC00159508-02	[O-]C(=O)C1=C(C(Cl)=C(Cl)C(Cl)=C1Cl)C2=C3C=C(I)C(=O)C(I)=C3OC4=C2C=C(I)C([O-])=C4I	Rose Bengal sodium	4
NCGC00159333-02	CC1CN(CC(C)N1)C2=C(F)C3=C(C(=O)C(=CN3C4CC4)C(O)=O)C(N)=C2F	SPARFLOXACIN	4
NCGC00091650-03	NC1=C(O)C=C(C=C1)[N+]([O-])=O	2-Amino-5-nitrophenol	4
NCGC00090874-04	CCCCOCCOCCOCC1=CC2=C(OCO2)C=C1CCC	Piperonyl butoxide	4
NCGC00168267-01	COC1=CC(=C(OC)C=C1Br)CC(C)N	(±)-2,5-Dimethoxy-4-bromoamphetamine hydrobromide	4
NCGC00094935-01	CC(C)C[C@@H](NC(C)=O)C(O)=O	ACETYL-L-LEUCINE	4
NCGC00182975-01	OCC(=O)NC1=CC=C(C=C1)[As](O)(=O)O[Bi]=O	Amoebicon	4
NCGC00159345-02	[H][C@](CO)(C(=O)OC1C[C@@]2([H])CC[C@]([H])(C1)N2C)C3=CC=CC=C3	ATROPINE	4
NCGC00160491-01	FC1=CC=C(C=C1)C(=O)CCCN2CCN3CCCC3C2	Azabuperona	4
NCGC00164607-01	[H][C@@](CC1=CC=C(O)C=C1)(NC(=O)C2=CC=CC=C2)C(=O)NC3=CC=C(C=C3)C([O-])=O	Bentiromide	4
NCGC00091865-01	OCC1=CC=CC=C1	Benzyl alcohol	4
NCGC00164401-01	[H][C@@]12C[C@H](C)[C@](O)(C(=O)CO)[C@@]1(C)C[C@H](O)[C@@]3(F)[C@@]2([H])CCC4=CC(=O)C=C[C@]34C	Betamethasone	4
NCGC00017147-01	O.Cl.CO\N=C(/C(=O)N[C@H]1[C@@H]2SC\C(=C(/N2C1=O)C([O-])=O)C[N+]3(C)CCCC3)C4=CSC(=N4)N	Cefepime hydrochloride	4
NCGC00093759-01	Cl.CCC1=CC=CC(=C1)N(C)C(=N)NC2=C3C=CC=CC3=CC=C2	CNS-1102	4
NCGC00159443-02	[H][C@]1(C)C[C@@]2([H])[C@]3([H])CCC4=CC(=O)C=C[C@]4(C)[C@@]3(F)[C@@]([H])(O)C[C@]2(C)[C@@]1(OC(=O)CC)C(=O)COC(=O)CC	dexamethasone dipropionate	4
NCGC00095316-01	CC(=O)OC1=C(OC(C)=O)C(=CC=C1)C(O)=O	DIPYROCETYL	4
NCGC00166111-01	[H][C@]1(O)C[C@@]2([H])[C@]3([H])CCC4=CC(O)=CC=C4[C@@]3([H])CC[C@]2(C)C1([H])O	Epiestriol	4
NCGC00183870-01	CCOC(=O)C1(CCCN(C)CC1)C2=CC=CC=C2	Ethoheptazine hydrochloride	4
NCGC00167432-01	[H][C@](OC(=O)CC)(OP(=O)(CCCCC1=CC=CC=C1)CC(=O)N2C[C@@]([H])(C[C@@]2([H])C([O-])=O)C3CCCCC3)C(C)C	FOSINOPRIL SODIUM	4
NCGC00016379-01	CC[C@]1(CCC(=O)NC1=O)C2=CC=C(N)C=C2	Glutethimide, para-amino	4
NCGC00090950-03	OCC(O)CO	GLYCERIN	4
NCGC00016907-01	CC(=O)N1CCN(CC1)C2=CC=C(OC[C@@H]3CO[C@](C[N]4C=CN=C4)(O3)C5=C(Cl)C=C(Cl)C=C5)C=C2	Ketoconazole	4
NCGC00160577-01	CCCCCCCCCCCCOCCCN	LAURIXAMINUM	4
NCGC00094948-01	[Na+].CC1(C)SC2C(NC(=O)C(N=C)C3=CC=CC=C3)C(=O)N2C1C([O-])=O	METAMPICILLIN SODIUM	4
NCGC00094720-01	[Na+].COC1=C(C(=O)NC2C3SC(C)(C)C(N3C2=O)C([O-])=O)C(=CC=C1)OC	METHICILLIN SODIUM	4
NCGC00183277-01	CNC[C@@H]1CC[C@@H](N)[C@@H](O[C@@H]2[C@@H](N)C[C@@H](N)[C@H](O[C@H]3OC[C@](C)(O)[C@H](NC)[C@H]3O)[C@H]2O)O1	Micronomicin sulfate	4
NCGC00025346-02	CN1CCN2C(C1)C3=C(CC4=C2N=CC=C4)C=CC=C3	Mirtazapine	4
NCGC00163177-01	C[N+]1(CC=C)CCC23[C@H]4OC5=C2C(CC1[C@]3(O)CCC4=O)=CC=C5O	NALOXONE METHIODIDE	4
NCGC00016916-09	CCN1\C=C(\C(O)=O)C(=O)C2=C1C=C(N3CCNCC3)C(=C2)F	Norfloxacin	4
NCGC00091585-03	CCCCC(CC)COC(=O)C(C#N)=C(C1=CC=CC=C1)C2=CC=CC=C2	Octocrylene	4
NCGC00164509-01	[H]C(N)(C(O)=O)C1=CC=C(O)C=C1	OXFENICINUM	4
NCGC00017122-02	[Na+].CCN1CCN(C(=O)N[C@H](C(=O)N[C@H]2[C@@H]3SC(C)(C)[C@@H]([N@]3C2=O)C([O-])=O)C4=CC=CC=C4)C(=O)C1=O	Piperacillin sodium salt	4
NCGC00164566-01	OC(CC(O)\C=C\C1=C(C2=CC=C(F)C=C2)C3=CC=CC=C3N=C1C4CC4)CC(O)=O	Pitavastatin	4
NCGC00183009-01	FC1=CC=CC=C1C2=N[C@@H](NC(=O)C3=CC4=C(N3)C=CC=C4)C(=O)N5CCC6=C5C2=CC=C6	Pranazepide	4
NCGC00016438-01	CNNCC1=CC=C(C=C1)C(=O)NC(C)C	Procarbazine hydrochloride	4
NCGC00016676-01	CCCN(CCC)C(=O)[C@@H](CCC(O)=O)NC(=O)C1=CC=CC=C1	Proglumide	4
NCGC00091922-02	O.O.[Na+].[Na+].[O-][Cr](=O)(=O)O[Cr]([O-])(=O)=O	Sodium Dichromate Dihydrate	4
NCGC00016640-03	CCOC(=O)NNC1=C2C=CC=CC2=CN=N1	Todralazine hydrochloride	4
NCGC00016047-03	FC(F)(F)C1=C(C=CC=C1)[N]2C=CN=C2	TRIM	4
NCGC00181032-01	OC1=NC2=NC(O)=NC(O)=C2N1	Uric acid	4
NCGC00167968-01	CC(C)[C@H](N)C(=O)NCC(C)(C)SCC(=O)O[C@H]1C[C@](C)(C=C)[C@H](O)[C@@H](C)[C@]23CCC(C)[C@@]1(C)[C@H]2C(=O)CC3	VALNEMULIN HYDROCHLORIDE	4
NCGC00025295-01	COC1=C(C=C(Cl)C(=C1)N)C(=O)NC2CN3CCC2CC3	Zacopride hydrochloride	4
NCGC00163953-03	CC(C)=CC1C(C(=O)OC\2CC(=O)\C(=C2C)CC=C)C1(C)C	Allethrin	4
NCGC00091468-02	NC1=CC=C(Cl)C=C1	p-Chloroaniline	4
NCGC00016936-01	C[C@H]1[C@H](NC(=O)\C(=N\OC(C)(C)C(O)=O)C2=CSC(=N2)N)C(=O)N1[S+](O)([O-])=O	Aztreonam	4
NCGC00016638-01	[O-][N+](=O)C1=CC=C(O1)\C=N/N2C[C@@H](CN3CCOCC3)OC2=O	Furaltadone hydrochloride	4
NCGC00016623-01	NC(=N)NC(=N)N1CCOCC1	Moroxidine hydrochloride	4
NCGC00016823-01	CC(C)(C)C(=O)OCOC(=O)[C@@H]1[N@]2[C@@H](SC1(C)C)[C@H](NC(=O)[C@@H](N)C3=CC=CC=C3)C2=O	Pivampicillin	4
[truncated: 1,825 more rows]
